# Supplementary material for: Proteomic Profiling of Bifidobacterium bifidum S17 Cultivated Under In Vitro Conditions
Source: Front Microbiol. 2016 Feb 12;7:97. doi: 10.3389/fmicb.2016.00097 (PMC4751264; doi:10.3389/fmicb.2016.00097)
Supplement: TABLE S1 — Characteristics of the 1,148 identified proteins. [file Table_1.XLSX]

## Sheet: sheet1
GI	Locus	Gene name	Uniprot number	Length	Description	KO	COG	Functonal Category	GO Terms	Score	Coverage	Proteins	Unique Peptides	Peptides	AAs	MW [kDa]	calc. pI	PSORTb localization prediction	PSORTB Signal peptide prediction	corrected localization
309250457	BBIF_0000	dnaA	E3ENC7	529	chromosomal replication initiator protein DnaA	K02313	COG0593	L	GO:0019219,GO:0080090,GO:0019222,GO:0035639,GO:0031326,GO:0031323,GO:1901363,GO:0016817,GO:0090304,GO:0044249,GO:0034641,GO:0006807,GO:0003674,GO:0044237,GO:0034645,GO:0003677,GO:0043170,GO:0050789,GO:1901360,GO:0001882,GO:0005737,GO:1901576,GO:0044260,GO:0016462,GO:2000112,GO:0043565,GO:0043167,GO:0071704,GO:0065007,GO:0006261,GO:0032549,GO:0000166,GO:0006260,GO:0003676,GO:0016787,GO:0051052,GO:…	699.07	0.4594	1	13	14	529	58.5	5.41	Cytoplasmic	Absence	Cytoplasmic
309250458	BBIF_0001	dnaN	E3ENC8	374	DNA polymerase III, beta chain	K02338	COG0592	L	GO:0008152,GO:0006139,GO:0034061,GO:0090304,GO:0044249,GO:0034641,GO:0006807,GO:0003674,GO:0044237,GO:0034645,GO:0003677,GO:0043170,GO:0042575,GO:1901360,GO:0005737,GO:1901576,GO:0008408,GO:0044260,GO:0004527,GO:1901363,GO:0003887,GO:0071704,GO:0016740,GO:0006260,GO:0003676,GO:0016787,GO:1902494,GO:0061695,GO:0009987,GO:0006725,GO:0016788,GO:0006259,GO:0009058,GO:0009059,GO:0009360,GO:1990234,GO:…	1165.67	0.6417	1	16	16	374	40.8	4.63	Cytoplasmic	Absence	Cytoplasmic
309250459	BBIF_0002	recF	E3ENC9	420	replication and repair protein recF	K03629	COG1195	L	GO:0009991,GO:0009432,GO:0043566,GO:0035639,GO:0006139,GO:0090304,GO:0044249,GO:0034641,GO:0006807,GO:0003674,GO:0044237,GO:0034645,GO:0003677,GO:0043170,GO:1901363,GO:1901360,GO:0001882,GO:0005737,GO:1901576,GO:0051716,GO:0044260,GO:0036094,GO:0043167,GO:0071704,GO:0006260,GO:0044699,GO:0032549,GO:0017076,GO:0003697,GO:0003676,GO:0043168,GO:0071496,GO:0006281,GO:0000166,GO:0009987,GO:0006725,GO:…	143.69	0.1238	1	2	3	420	45.3	4.81	Cytoplasmic	Absence	Cytoplasmic
309250460	BBIF_0003	BBIF_0003	E3END0	190	conserved hypothetical protein					102.8	0.3579	1	4	4	190	20.9	10.4	Unknown	Absence	Unknown
309250461	BBIF_0004	gyrB1	E3END1	720	gyrB1 DNA gyrase subunit B	K02470	COG0187	L	GO:0071103,GO:0016887,GO:0035639,GO:1901363,GO:0043169,GO:0008094,GO:0016817,GO:0090304,GO:0044249,GO:0034641,GO:0043228,GO:0003674,GO:0044237,GO:0034645,GO:0043170,GO:0003918,GO:0043226,GO:1901360,GO:0001882,GO:0005737,GO:1901576,GO:0044260,GO:0071704,GO:0071840,GO:0000287,GO:0016043,GO:0043167,GO:0006265,GO:0006260,GO:0006261,GO:0032549,GO:0017076,GO:0046872,GO:0005694,GO:0005524,GO:0016787,GO:…	1170.9	0.3847	1	20	20	720	79.4	5.03	Cytoplasmic	Absence	Cytoplasmic
309250462	BBIF_0005	gyrA1	E3END2	910	gyrA1 DNA gyrase subunit A	K02469	COG0188	L	GO:0071103,GO:0016887,GO:0035639,GO:1901363,GO:0016817,GO:0090304,GO:0044249,GO:0034641,GO:0043228,GO:0003674,GO:0044237,GO:0034645,GO:0043170,GO:0003918,GO:0043226,GO:1901360,GO:0001882,GO:0005737,GO:1901576,GO:0044260,GO:0071704,GO:0071840,GO:0016043,GO:0043167,GO:0006265,GO:0006260,GO:0006261,GO:0032549,GO:0017076,GO:0008094,GO:0005694,GO:0005524,GO:0016787,GO:0030554,GO:0006139,GO:0000166,GO:…	1688.22	0.4209	1	31	31	910	100.8	5.3	Cytoplasmic	Absence	Cytoplasmic
309250463	BBIF_0006	BBIF_0006	E3END3	185	conserved hypothetical protein				GO:0016020,GO:0016021	176.44	0.227	1	3	3	185	19.6	6.95	CytoplasmicMembrane	Absence	CytoplasmicMembrane
309250466	BBIF_0009	BBIF_0009	E3END6	304	conserved hypothetical protein				GO:0016787,GO:0005975,GO:0044238,GO:0003824,GO:0016798,GO:0071704,GO:0008150,GO:0008152,GO:0004553,GO:0003674	606.27	0.5132	1	9	9	304	34	4.75	Cytoplasmic	Absence	Cytoplasmic
309250467	BBIF_0010	BBIF_0010	E3END7	401	transcription regulator CelR				GO:0032774,GO:0090304,GO:0044249,GO:0034641,GO:0006807,GO:0003674,GO:0005623,GO:0034645,GO:0003677,GO:0043170,GO:1901362,GO:1901363,GO:1901360,GO:1901576,GO:0044260,GO:0071704,GO:0010467,GO:0097659,GO:0003676,GO:0018130,GO:0001071,GO:0006139,GO:0009987,GO:0006725,GO:0009058,GO:0009059,GO:0008150,GO:0008152,GO:0034654,GO:0046483,GO:0016070,GO:0044238,GO:0044271,GO:0003700,GO:0097159,GO:0044464,GO:…	301.6	0.2219	1	5	5	401	43.9	5.62	Cytoplasmic	Absence	Cytoplasmic
309250470	BBIF_0013	BBIF_0013	E3ENE0	84	conserved hypothetical protein					175.02	0.6429	1	3	3	84	8.7	4.42	Unknown	Absence	Unknown
309250471	BBIF_0014	BBIF_0014	E3ENE1	86	conserved hypothetical protein					234.91	0.686	1	5	5	86	10	7.2	Cytoplasmic	Absence	Cytoplasmic
309250472	BBIF_0015	BBIF_0015	E3ENE2	71	conserved hypothetical protein with the helix-turn-helix motif				GO:0003677,GO:0043565	34.73	0.1268	1	1	1	71	7.9	9.57	Cytoplasmic	Absence	Cytoplasmic
309250476	BBIF_0019	BBIF_0019	E3ENE6	448	NADP-specific glutamate dehydrogenase	K00262	COG0334	E	GO:0044238,GO:0044710,GO:0009987,GO:1901564,GO:0016638,GO:0006082,GO:0003824,GO:0006520,GO:0019752,GO:0044237,GO:0071704,GO:0006807,GO:0044763,GO:0044281,GO:0008152,GO:0043436,GO:0008150,GO:0016639,GO:0003674,GO:0044699,GO:0016491	1821.01	0.7366	1	28	28	448	48.7	5.26	Cytoplasmic	Absence	Cytoplasmic
309250479	BBIF_0022	BBIF_0022	E3ENE9	1165	Alpha-L-arabinofuranosidase				GO:0016020,GO:0016021	64.21	0.0206	1	2	2	1165	122.9	5.26	Extracellular	Presence	Cellwall
309250480	BBIF_0023	BBIF_0023	E3ENF0	778	glycoside hydrolase, family 20				GO:0016787,GO:0005975,GO:0044238,GO:0003824,GO:0016798,GO:0015929,GO:0071704,GO:0004563,GO:0008150,GO:0008152,GO:0004553,GO:0003674	2236.27	0.6337	1	38	39	778	85	5.1	Cytoplasmic	Absence	Cytoplasmic
309250482	BBIF_0025	BBIF_0025	E3ENF2	149	PTS system, ascorbate-specific IIA component	K02821	COG1762	G T	GO:0003674,GO:0005351,GO:0044699,GO:1901476,GO:0008643,GO:0016740,GO:0005402,GO:0015144,GO:0022804,GO:0015295,GO:0015294,GO:0006810,GO:0015291,GO:0015293,GO:0051119,GO:0005215,GO:0008324,GO:0009401,GO:0003824,GO:0044765,GO:0008150,GO:0051234,GO:0051179,GO:1902578,GO:0022891,GO:0022892,GO:0071702,GO:0015075,GO:0022857	473.89	0.8725	1	8	8	149	15.7	5.47	CytoplasmicMembrane	Absence	CytoplasmicMembrane
309250483	BBIF_0026	BBIF_0026	E3ENF3	90	PTS system, ascorbate-specific IIB component	K02822	COG3414	G	GO:0006810,GO:0008152,GO:0009401,GO:0034219,GO:0008982,GO:0016740	36.1	0.2778	1	1	1	90	9.3	4.04	Cytoplasmic	Absence	Cytoplasmic
309250484	BBIF_0027	BBIF_0027	E3ENF4	505	PTS system, ascorbate-specific IIC componet	K03475	COG3037	G	GO:0009401,GO:0044699,GO:0006810,GO:0016021,GO:0016020,GO:0008643,GO:0005575,GO:0044765,GO:0008150,GO:0031224,GO:0071702,GO:0044425,GO:0051234,GO:0051179,GO:1902578	325.49	0.1426	1	6	6	505	52.5	9.23	CytoplasmicMembrane	Absence	CytoplasmicMembrane
309250486	BBIF_0029	BBIF_0029	E3ENF6	159	DNA-binding ferritin-like protein for protection from oxidative damage, Dps family protein	K04047	COG0783	P V	GO:0050801,GO:0003677,GO:0042592,GO:0055072,GO:0003674,GO:0005488,GO:0003676,GO:0055076,GO:0098771,GO:1901363,GO:0044699,GO:0016491,GO:0043169,GO:0016722,GO:0046916,GO:0046914,GO:0043167,GO:0065007,GO:0005506,GO:0065008,GO:0019725,GO:0006879,GO:0006875,GO:0009987,GO:0006873,GO:0008199,GO:0006950,GO:0044763,GO:0030003,GO:0055065,GO:0055080,GO:0055082,GO:0046872,GO:0003824,GO:0097159,GO:0050896,GO:…	939.94	0.8931	1	13	13	159	17.8	4.68	Cytoplasmic	Absence	Cytoplasmic
309250488	BBIF_0031	BBIF_0031	E3ENF8	440	Conserved hypothetical membrane spanning protein with DUF21 and CBS domains	K03699	COG1253	R	GO:0043168,GO:0050662,GO:0050660,GO:0097159,GO:0000166,GO:0036094,GO:0048037,GO:0005488,GO:0003674,GO:0043167,GO:1901363,GO:1901265	321.32	0.2364	1	7	7	440	47.7	4.64	CytoplasmicMembrane	Absence	CytoplasmicMembrane
309250490	BBIF_0033	icfA	E3ENG0	227	Carbonic anhydrase	K01673	COG0288	P	GO:0043169,GO:0004089,GO:0046914,GO:0016835,GO:0016836,GO:0043167,GO:0003824,GO:0015976,GO:0008150,GO:0005488,GO:0003674,GO:0046872,GO:0016829,GO:0044699,GO:0008270	465.57	0.5727	1	10	10	227	24.8	4.46	Cytoplasmic	Absence	Cytoplasmic
309250491	BBIF_0034	ahpC	E3ENG1	187	Alkyl hydroperoxide reductase C22 protein	K03386	COG0450	V	GO:0016209,GO:0050896,GO:0051920,GO:0003824,GO:0006950,GO:0004601,GO:0008150,GO:0003674,GO:0016684,GO:0006979,GO:0016491	712.23	0.8075	1	12	12	187	21.1	4.68	Cytoplasmic	Absence	Cytoplasmic
309250492	BBIF_0035	trxB1	E3ENG2	637	Thioredoxin reductase/Thioredoxin/Glutaredoxin family protein	K00384	COG0492	O	GO:1901363,GO:0042592,GO:0003674,GO:0005488,GO:0043167,GO:0050789,GO:0044699,GO:0016491,GO:0043168,GO:0050662,GO:0050660,GO:0000166,GO:0008150,GO:0065007,GO:1901265,GO:0016667,GO:0016668,GO:0065008,GO:0019725,GO:0016209,GO:0009987,GO:0050794,GO:0036094,GO:0003824,GO:0048037,GO:0045454,GO:0009055,GO:0097159,GO:0016651,GO:0004791,GO:0044763,GO:0015035,GO:0015036	821.19	0.4207	1	15	15	637	66.5	4.97	Cytoplasmic	Absence	Cytoplasmic
309250493	BBIF_0036	BBIF_0036	E3ENG3	548	putative DNA-binding protein	K03655	COG1200	L	GO:0043168,GO:0003674,GO:0030554,GO:0097367,GO:0097159,GO:0032549,GO:1901363,GO:1901265,GO:0043167,GO:0036094,GO:0035639,GO:0032559,GO:0005488,GO:0001883,GO:0005524,GO:0032555,GO:0017076,GO:0000166,GO:0032550,GO:0032553,GO:0001882	171.85	0.1058	1	3	3	548	59.7	5.83	CytoplasmicMembrane	Absence	CytoplasmicMembrane
309250495	BBIF_0038	BBIF_0038	E3ENG5	918	Phosphoenolpyruvate carboxylase				GO:0016830,GO:0008964,GO:0019752,GO:0006099,GO:0015977,GO:0003674,GO:0044281,GO:0006091,GO:0072350,GO:0044699,GO:0044710,GO:0016829,GO:0071704,GO:0004611,GO:0009987,GO:0003824,GO:0045333,GO:0008152,GO:0043436,GO:0055114,GO:0044238,GO:0015980,GO:0006082,GO:0044763,GO:0016831,GO:0044237,GO:0009060,GO:0006101,GO:0008150	3945.35	0.7898	1	61	61	918	102.4	6.06	Cytoplasmic	Absence	Cytoplasmic
309250496	BBIF_0039	BBIF_0039	E3ENG6	656	Conserved hypothetical membrane spanning protein with DUF1212 domain				GO:0016020,GO:0016021	56.59	0.0396	1	2	2	656	70.9	6.18	CytoplasmicMembrane	Absence	CytoplasmicMembrane
309250499	BBIF_0042	BBIF_0042	E3ENG9	365	tryptophanyl-tRNA synthetase	K01867	COG0180	J	GO:0005488,GO:0006436,GO:0032550,GO:0035639,GO:0006139,GO:0019752,GO:0090304,GO:0044249,GO:0034641,GO:0006807,GO:0003674,GO:0044237,GO:0034645,GO:0034660,GO:0043170,GO:1901363,GO:1901360,GO:0001882,GO:0005737,GO:0044267,GO:0044710,GO:0004830,GO:0044260,GO:0097367,GO:0006520,GO:0043167,GO:0071704,GO:0010467,GO:0004812,GO:0044699,GO:0032549,GO:0017076,GO:0005524,GO:0043168,GO:1901576,GO:0000166,GO:…	1184.07	0.8137	1	19	19	365	39.9	6.25	Cytoplasmic	Absence	Cytoplasmic
309250500	BBIF_0043	BBIF_0043	E3ENH0	126	conserved hypothetical protein					68.16	0.1032	1	1	1	126	13.6	6.18	unknown	Absence	unknown
309250503	BBIF_0046	rmlB1	E3ENH3	341	dTDP-glucose 4,6-dehydratase	K01710	COG1088	M	GO:0009225,GO:0008460,GO:0016829	219.52	0.2375	1	5	5	341	38.3	6.43	Cytoplasmic	Absence	Cytoplasmic
309250505	BBIF_0048	lytC	E3ENH5	867	1,4-beta-N-acetylmuramidase				GO:0030203,GO:0016798,GO:0044248,GO:0044036,GO:0006807,GO:0003674,GO:0009253,GO:1901575,GO:0044260,GO:0016998,GO:0071554,GO:0071704,GO:0016787,GO:0009987,GO:0000270,GO:0003824,GO:0008150,GO:0008152,GO:0005975,GO:0009056,GO:0009057,GO:0044238,GO:1901564,GO:1901565,GO:0003796,GO:1901136,GO:1901135,GO:0044237,GO:0043170,GO:0004553,GO:0006022,GO:0006026,GO:0006027	271.1	0.0854	1	6	6	867	92.7	5.77	Extracellular	Presence	Extracellular
309250506	BBIF_0049	BBIF_0049	E3ENH6	316	glycosyl transferase, family 2				GO:0003824,GO:0016740,GO:0003674	426.61	0.2848	1	7	7	316	35.2	5.99	CytoplasmicMembrane	Absence	CytoplasmicMembrane
309250507	BBIF_0050	BBIF_0050	E3ENH7	729	conserved hypothetical protein				GO:0016020,GO:0016021	387.39	0.1413	1	8	8	729	80.2	9.13	CytoplasmicMembrane	Absence	CytoplasmicMembrane
309250508	BBIF_0051	rmlB2	E3ENH8	340	dTDP-glucose 4,6-dehydratase involved rhamnose biosynthesis	K01710	COG1088	M	GO:0009117,GO:0034641,GO:0006807,GO:0003674,GO:0044281,GO:0008460,GO:0044699,GO:0006139,GO:0044710,GO:0016829,GO:0071704,GO:1901360,GO:0050662,GO:0009225,GO:0009987,GO:0006725,GO:0003824,GO:0008150,GO:0008152,GO:0055086,GO:0046483,GO:0044238,GO:0048037,GO:0016835,GO:1901135,GO:0044237,GO:0006796,GO:0006793,GO:0019637,GO:0044763,GO:0006753,GO:0016836,GO:0005488	1069.44	0.6471	1	17	17	340	38.5	6.16	Cytoplasmic	Absence	Cytoplasmic
309250509	BBIF_0052	BBIF_0052	E3ENH9	446	conserved hypothetical protein	K03655	COG1200	L	GO:0043168,GO:0003674,GO:0030554,GO:0097367,GO:0097159,GO:0032549,GO:1901363,GO:1901265,GO:0043167,GO:0036094,GO:0035639,GO:0032559,GO:0005488,GO:0001883,GO:0005524,GO:0032555,GO:0017076,GO:0000166,GO:0032550,GO:0032553,GO:0001882	1006.86	0.5673	1	17	17	446	50.9	6.65	CytoplasmicMembrane	Absence	CytoplasmicMembrane
309250510	BBIF_0053	rmlC	E3ENI0	482	dTDP-4-dehydrorhamnose 3,5-epimerase/dTDP-4-dehydrorhamnose reductase	K00067 K01790	COG1091 COG1898	M M	GO:0003824,GO:0016857,GO:0044249,GO:0003674,GO:0034645,GO:0045226,GO:0044699,GO:0009103,GO:1901576,GO:0044264,GO:0044711,GO:0044262,GO:0044260,GO:0016051,GO:0071704,GO:0016491,GO:0008831,GO:0008830,GO:1903509,GO:0006629,GO:0046379,GO:0009987,GO:0000271,GO:0044710,GO:0034637,GO:0009058,GO:0009059,GO:0044763,GO:0008152,GO:0044723,GO:0016614,GO:0044255,GO:0008610,GO:0008653,GO:0044238,GO:0016854,GO:…	1414.75	0.7739	1	24	24	482	53.6	5.3	Cytoplasmic	Absence	Cytoplasmic
309250515	BBIF_0058	BBIF_0058	E3ENI5	297	Glucose-1-phosphate thymidylyltransferase	K00973	COG1209	M	GO:0009058,GO:0045226,GO:0008879,GO:0016740,GO:0016779,GO:0046872	1002.63	0.8283	1	14	14	297	32.9	5.33	Cytoplasmic	Absence	Cytoplasmic
309250517	BBIF_0060	BBIF_0060	E3ENI7	404	ATP-binding protein ABC transporter system for polysaccharides	K01990	COG1131 COG1134	V G M	GO:0035639,GO:0015399,GO:0003674,GO:0005488,GO:0016887,GO:0000166,GO:1901363,GO:0001883,GO:0001882,GO:0043168,GO:0042626,GO:0016820,GO:0022884,GO:0042623,GO:0006200,GO:0043167,GO:0015162,GO:1901265,GO:0032549,GO:0017076,GO:0005524,GO:0016787,GO:0005215,GO:0015438,obsolete_biological_process,GO:0017111,GO:0036094,GO:0003824,GO:0022891,GO:0016818,GO:0022892,GO:0030554,GO:0097367,GO:0097159,GO:00434…	842.25	0.3985	1	14	14	404	45.1	5.91	CytoplasmicMembrane	Absence	CytoplasmicMembrane
309250518	BBIF_0061	BBIF_0061	E3ENI8	504	conserved hypothetical protein					671.85	0.3909	1	11	12	504	57.4	5.57	Cytoplasmic	Absence	Cytoplasmic
309250519	BBIF_0062	BBIF_0062	E3ENI9	662	Lipopolysaccharide biosynthesis protein	K07272	COG3754	M	GO:0003824,GO:0016740,GO:0003674	1870.92	0.6073	1	32	32	662	76.2	6.51	Cytoplasmic	Absence	Cytoplasmic
309250520	BBIF_0063	BBIF_0063	E3EPE1	343	Glycosyltransferase involved in cell wall biogenesis				GO:0008152,GO:0016740	170.37	0.2449	1	5	5	343	38.9	6.46	CytoplasmicMembrane	Absence	CytoplasmicMembrane
309250524	BBIF_0067	BBIF_0067	E3EPE5	241	hypothetical protein BBIF_0067					295.74	0.3485	2	6	6	241	27.2	6.44	Cytoplasmic	Absence	Cytoplasmic
309250527	BBIF_0070	BBIF_0070	E3EPE8	110	hypothetical protein BBIF_0070				GO:0003677	86.49	0.1909	1	2	2	110	12.3	4.74	Cytoplasmic	Absence	Cytoplasmic
309250553	BBIF_0096	BBIF_0096	E3EPH4	324	conserved hypothetical protein					327.5	0.2191	1	5	5	324	34.4	5.12	Cytoplasmic	Absence	Cytoplasmic
309250559	BBIF_0102	BBIF_0102	E3EPI0	203	hypothetical protein BBIF_0102					44.27	0.0887	1	1	1	203	22	4.7	Unknown	Absence	Unknown
309250582	BBIF_0125	BBIF_0125	E3EPK3	135	conserved hypothetical protein					39.95	0.2	1	2	2	135	14.9	4.83	Cytoplasmic	Absence	Cytoplasmic
309250583	BBIF_0126	glgP1	E3EPK4	817	glycogen/starch/alpha-glucan phosphorylase	K00688	COG0058	G	GO:0043168,GO:0044238,GO:0003674,GO:0005975,GO:0016757,GO:0003824,GO:0048037,GO:0097159,GO:0004645,GO:0043167,GO:0071704,GO:0016740,GO:0008150,GO:0005488,GO:0008152,GO:0016758,GO:0008184,GO:1901363,GO:0030170	3756.63	0.8311	1	56	56	817	92	5.45	unknown	Absence	unknown
309250584	BBIF_0127	BBIF_0127	E3EPK5	73	conserved hypothetical protein				GO:0016020,GO:0016021	108.2	0.589	1	2	2	73	8	4.17	CytoplasmicMembrane	Absence	CytoplasmicMembrane
309250587	BBIF_0130	BBIF_0130	E3EPK8	442	N6-adenine-specific methylase				GO:0031167,GO:0009451,GO:0090304,GO:0034641,GO:0006807,GO:0003674,GO:0008168,GO:0034660,GO:0071840,GO:0006139,GO:0044260,GO:1901360,GO:0042254,GO:0071704,GO:0010467,GO:0016741,GO:0006364,GO:0022613,GO:0032259,GO:0034470,GO:0009987,GO:0006725,GO:0003824,GO:0043412,GO:0008150,GO:0008152,GO:0001510,GO:0046483,GO:0016070,GO:0044238,GO:0016072,GO:0000154,GO:0044237,GO:0043170,GO:0016740,GO:0044085,GO:…	32.91	0.0181	1	1	1	442	47.5	7.02	Unknown	Absence	Unknown
309250588	BBIF_0131	crgA	E3EPK9	151	putative septation inhibitor protein				GO:0044699,GO:0009987,GO:0007049,GO:0008150,GO:0031226,GO:0016021,GO:0016020,GO:0044464,GO:0005623,GO:0005575,GO:0071944,GO:0044763,GO:0051301,GO:0005887,GO:0005886,GO:0044425,GO:0044459,GO:0031224	229.04	0.3444	1	5	5	151	17.2	4.41	CytoplasmicMembrane	Absence	CytoplasmicMembrane
309250589	BBIF_0132	BBIF_0132	E3EPL0	262	protein of unknown function DUF881				GO:0016020,GO:0016021	232.08	0.2366	1	4	4	262	28.1	5.02	Unknown	Absence	Unknown
309250590	BBIF_0133	BBIF_0133	E3EPL1	409	sortase family protein				GO:0016020,GO:0016021	460.09	0.2641	1	8	8	409	45	6.95	CytoplasmicMembrane	Absence	CytoplasmicMembrane
309250591	BBIF_0134	pabA	E3EPL2	214	Para-aminobenzoate synthase glutamine amidotransferase component II	K01664	COG0512	E H	GO:0019752,GO:0006807,GO:0003674,GO:0044281,GO:0009064,GO:0044699,GO:0044710,GO:0016829,GO:0006520,GO:0006541,GO:0071704,GO:0016740,GO:1901605,GO:0009987,GO:0004049,GO:0003824,GO:0044763,GO:0008152,GO:0043436,GO:0044238,GO:1901564,GO:0006082,GO:0016830,GO:0044237,GO:0016833,GO:0008150	442.9	0.5234	1	6	6	214	22.9	5.11	Cytoplasmic	Absence	Cytoplasmic
309250592	BBIF_0135	BBIF_0135	E3EPL3	685	Serine/threonine protein kinase	K08884	COG0515	T	GO:0035639,GO:0008144,GO:0003674,GO:0005488,GO:0043167,GO:1901363,GO:0001883,GO:0001882,GO:1901681,GO:0000166,GO:0004674,GO:0016740,GO:1901265,GO:0032549,GO:0017076,GO:0005524,GO:0043168,GO:0016301,GO:0033218,GO:0004672,GO:0036094,GO:0003824,GO:0033293,GO:0030554,GO:0097367,GO:0097159,GO:0008658,GO:0031406,GO:0016773,GO:0016772,GO:0032559,GO:0043177,GO:0032555,GO:0032550,GO:0032553	734.75	0.3022	1	16	16	685	72.5	7.46	CytoplasmicMembrane	Absence	CytoplasmicMembrane
309250593	BBIF_0136	BBIF_0136	E3EPL4	327	Serine/threonine protein kinase	K08884	COG0515	T	GO:0035639,GO:0003674,GO:0005488,GO:0000166,GO:1901363,GO:1901265,GO:0001882,GO:0043168,GO:0043167,GO:0004674,GO:0016740,GO:0001883,GO:0032549,GO:0017076,GO:0005524,GO:0016301,GO:0004672,GO:0036094,GO:0003824,GO:0030554,GO:0097367,GO:0097159,GO:0016773,GO:0032559,GO:0016772,GO:0032555,GO:0032550,GO:0032553	283.94	0.208	1	6	6	327	36.3	6.86	CytoplasmicMembrane	Absence	CytoplasmicMembrane
309250594	BBIF_0137	pbp1	E3EPL5	488	Penicillin binding transpeptidase	K05364			GO:0008144,GO:0003674,GO:0005488,GO:1901363,GO:0051301,GO:1901681,GO:0043167,GO:0016740,GO:0044699,GO:0033218,GO:0043168,GO:0008955,GO:0009987,GO:0036094,GO:0003824,GO:0008150,GO:0033293,GO:0043177,GO:0097159,GO:0008658,GO:0031406,GO:0044763,GO:0016757,GO:0016758	263.77	0.252	1	7	7	488	51.3	8.51	CytoplasmicMembrane	Absence	CytoplasmicMembrane
309250595	BBIF_0138	rodA	E3EPL6	492	protein involved in cell wall formation and stabilization of the FtsZ ring during cell division				GO:0044699,GO:0009987,GO:0008150,GO:0007049,GO:0016021,GO:0016020,GO:0005575,GO:0044763,GO:0051301,GO:0044425,GO:0031224	131.69	0.065	1	2	2	492	53.6	9.44	CytoplasmicMembrane	Absence	CytoplasmicMembrane
309250596	BBIF_0139	pp2c1	E3EPL7	552	Serine/threonine protein phosphatase	K01090	COG0631 COG0639	T	GO:0003674,GO:0008150,GO:0008152,GO:0003824	487	0.2391	1	8	8	552	58.3	5.11	Unknown	Absence	Unknown
309250597	BBIF_0140	BBIF_0140	E3EPL8	180	Conserved hypothetical secreted protein with FHA domain				GO:0016020,GO:0016021	702.86	0.7222	1	8	8	180	19.7	10.37	CytoplasmicMembrane	Absence	CytoplasmicMembrane
309250598	BBIF_0141	BBIF_0141	E3ELF1	233	FHA domain containing protein					780.38	0.8841	1	13	13	233	25.5	4.72	unknown	Absence	unknown
309250599	BBIF_0142	BBIF_0142	E3ELF2	840	peptidase S9, prolyl oligopeptidase active site domain protein	K01278			GO:0044238,GO:0003674,GO:0004175,GO:0004252,GO:0016787,GO:0019538,GO:0003824,GO:0016020,GO:0017171,GO:0043170,GO:0005575,GO:0071704,GO:0070011,GO:0008150,GO:0008152,GO:0006508,GO:0008233,GO:0008236	905.83	0.3167	1	15	15	840	91.2	4.79	CytoplasmicMembrane	Absence	CytoplasmicMembrane
309250600	BBIF_0143	BBIF_0143	E3ELF3	928	putative ABC-2 type transporter	K01421	COG1511	S	GO:0016020,GO:0016021	66.32	0.0119	1	1	1	928	99.7	5.87	CytoplasmicMembrane	Absence	CytoplasmicMembrane
309250601	BBIF_0144	BBIF_0144	E3ELF4	775	presumable ABC-2 type transporter	K01421	COG1511	S	GO:0016020,GO:0016021	238.09	0.1032	1	5	5	775	82.6	6.29	CytoplasmicMembrane	Absence	CytoplasmicMembrane
309250602	BBIF_0145	BBIF_0145	E3ELF5	351	pldB Lysophospholipase	K01048	COG2267	I	GO:0016787,GO:0003674,GO:0003824	587.77	0.49	1	11	11	351	39.2	5.44	CytoplasmicMembrane	Absence	CytoplasmicMembrane
309250604	BBIF_0147	BBIF_0147	E3ELF7	251	conserved hypothetical protein				GO:0016020,GO:0016021	30.09	0.0279	1	1	1	251	26.9	9.79	CytoplasmicMembrane	Absence	CytoplasmicMembrane
309250606	BBIF_0149	msrA	E3ELF9	338	bifunctional methionine sulfoxide reductase A/B protein	K12267	COG0225 COG0229	O	GO:0033743,GO:0008113,GO:0003824,GO:0016671,GO:0003674,GO:0016667,GO:0016491	806.61	0.6065	1	12	12	338	37.7	5.08	Cytoplasmic	Absence	Cytoplasmic
309250611	BBIF_0154	BBIF_0154	E3ELG4	110	protein of unknown function DUF74					72.03	0.1818	1	2	2	110	11.8	4.75	Unknown	Absence	Unknown
309250612	BBIF_0155	BBIF_0155	E3ELG5	272	Hydrolase, alpha/beta fold family				GO:0008152,GO:0003824,GO:0016787	78.98	0.1618	1	2	3	272	30	5.94	Cytoplasmic	Absence	Cytoplasmic
309250614	BBIF_0157	tgt	E3ELG7	433	queuine tRNA-ribosyltransferase	K00773	COG0343	J	GO:0005488,GO:0055086,GO:0008479,GO:0043169,GO:1901564,GO:0090304,GO:0044249,GO:0034641,GO:0006807,GO:0003674,GO:0044281,GO:0008033,GO:0034660,GO:0046116,GO:1901360,GO:1901576,GO:0044710,GO:0044711,GO:0044260,GO:1901657,GO:1901362,GO:0016740,GO:0043167,GO:0071704,GO:0010467,GO:0044699,GO:0016763,GO:0006400,GO:0046872,GO:0009163,GO:0018130,GO:0034470,GO:0006139,GO:0009987,GO:0006725,GO:0003824,GO:…	307.42	0.2702	1	9	9	433	47.9	6.37	Cytoplasmic	Absence	Cytoplasmic
309250615	BBIF_0158	degP	E3ELG8	635	Trypsin-like serine protease	K08372	COG0265	O	GO:0044238,GO:0003674,GO:0004175,GO:0004252,GO:0016787,GO:0019538,GO:0050896,GO:0017171,GO:0003824,GO:0043170,GO:0071704,GO:0006950,GO:0070011,GO:0008150,GO:0008152,GO:0006508,GO:0008233,GO:0008236	972.12	0.2079	1	12	12	635	64.5	4.5	Extracellular	Absence	CytoplasmicMembrane
309250616	BBIF_0159	BBIF_0159	E3ELG9	733	heavy metal translocating P-type ATPase	K01552			GO:0035639,GO:0016817,GO:0003674,GO:0005488,GO:0016887,GO:0000166,GO:1901363,GO:0031224,GO:0001882,GO:0043168,GO:0042625,GO:0042626,GO:0016820,GO:0042623,GO:0016021,GO:0016020,GO:0043167,GO:0015399,GO:0001883,GO:0032549,GO:0017076,GO:0046872,GO:0005524,GO:0016787,GO:0043169,GO:0005215,GO:0008324,GO:0017111,GO:1901265,GO:0015405,GO:0036094,GO:0003824,GO:0022891,GO:0016818,GO:0022892,GO:0030554,GO:…	193.67	0.0737	1	4	4	733	76.5	5.76	CytoplasmicMembrane	Absence	CytoplasmicMembrane
309250617	BBIF_0160	fprA	E3ELH0	483	Ferredoxin--NADP reductase	K00528	COG1018	C	GO:0003824,GO:0003674,GO:0016491	1633.32	0.677	1	27	27	483	53	4.92	Cytoplasmic	Absence	Cytoplasmic
309250618	BBIF_0161	htpX	E3ELH1	312	heat shock HtpX endopeptidase	K03799	COG0501	O	GO:0004175,GO:0071944,GO:0003674,GO:0005488,GO:0008233,GO:0031224,GO:0043169,GO:0046914,GO:0016021,GO:0016020,GO:0043167,GO:0071704,GO:0008237,GO:0006508,GO:0046872,GO:0016787,GO:0004222,GO:0003824,GO:0008150,GO:0008152,GO:0005886,GO:0044238,GO:0019538,GO:0044464,GO:0005623,GO:0043170,GO:0005575,GO:0070011,GO:0044425,GO:0008270	560.01	0.3974	1	9	9	312	33.8	9.16	CytoplasmicMembrane	Absence	CytoplasmicMembrane
309250624	BBIF_0167	BBIF_0167	E3ELH7	224	conserved hypothetical protein containing nucleotidyltransferase domain				GO:0008152,GO:0016779	258.44	0.317	1	5	5	224	25	5.31	Cytoplasmic	Absence	Cytoplasmic
309250631	BBIF_0174	BBIF_0174	E3ELI4	431	Polysaccharide deacetylase				GO:0005975, GO:0003824,GO:0016810,GO:0016020,GO:0016021	72.59	0.0812	1	2	2	431	46.6	5.9	Cytoplasmic	Absence	Cytoplasmic
309250632	BBIF_0175	fba	E3ELI5	355	fructose-bisphosphate aldolase, class II	K01624	COG0191	G	GO:0005488,GO:0006732,GO:0006733,GO:0009161,GO:0009117,GO:0019752,GO:0046496,GO:0043436,GO:0034641,GO:0006807,GO:0003674,GO:0044281,GO:0003824,GO:0009123,GO:0072521,GO:0006091,GO:0006090,GO:0072524,GO:0006096,GO:1901360,GO:0044712,GO:0006139,GO:0044710,GO:0051186,GO:0046914,GO:0009126,GO:0016829,GO:0042278,GO:0008270,GO:0016830,GO:0009259,GO:0008150,GO:0071704,GO:0044699,GO:0046483,GO:0009150,GO:…	418.93	0.3324	1	8	8	355	38	5.47	Cytoplasmic	Absence	Cytoplasmic
309250633	BBIF_0176	BBIF_0176	E3ELI6	468	conserved hypothetical protein containing RecF/RecN/SMC N terminal domain				GO:0043168,GO:0003674,GO:0030554,GO:0097367,GO:0097159,GO:0032549,GO:1901363,GO:1901265,GO:0043167,GO:0036094,GO:0035639,GO:0032559,GO:0005488,GO:0001883,GO:0005524,GO:0032555,GO:0017076,GO:0000166,GO:0032550,GO:0032553,GO:0001882	566.01	0.312	1	13	13	468	52.5	6.29	Cytoplasmic	Absence	Cytoplasmic
309250635	BBIF_0178	purA	E3ELI8	428	Adenylosuccinate synthase	K01939	COG0104	F	GO:0004019,GO:0009167,GO:0009165,GO:0044281,GO:0009161,GO:1901362,GO:0042451,GO:1901360,GO:0044710,GO:0044711,GO:0044208,GO:0000166,GO:0046872,GO:0046033,GO:0046129,GO:0046128,GO:0042455,GO:0046483,GO:1901564,GO:1901566,GO:0097367,GO:0006163,GO:0006167,GO:0006164,GO:0019637,GO:0019438,GO:0005525,GO:0009163,GO:0006807,GO:0003674,GO:0005488,GO:1901265,GO:1901576,GO:0009127,GO:0009168,GO:0032549,GO:…	998.02	0.5047	1	16	16	428	46.5	5.88	Cytoplasmic	Absence	Cytoplasmic
309250638	BBIF_0181	BBIF_0181	E3ELJ1	348	LacI family transcriptional regulator, putative sucrose operon repressor	K03484	COG1609	K	GO:0032774,GO:0090304,GO:0044249,GO:0034641,GO:0006807,GO:0003674,GO:0005623,GO:0034645,GO:0003677,GO:0043170,GO:1901362,GO:1901363,GO:1901360,GO:1901576,GO:0044260,GO:0071704,GO:0010467,GO:0097659,GO:0003676,GO:0018130,GO:0001071,GO:0006139,GO:0009987,GO:0006725,GO:0009058,GO:0009059,GO:0008150,GO:0008152,GO:0034654,GO:0046483,GO:0016070,GO:0044238,GO:0044271,GO:0003700,GO:0097159,GO:0044464,GO:…	306.71	0.204	1	5	5	348	37.7	5.14	Cytoplasmic	Absence	Cytoplasmic
309250640	BBIF_0183	BBIF_0183	E3ELJ3	561	major facilitator superfamily (MFS1) protein				GO:0044699,GO:0006810,GO:0008150,GO:0016021,GO:0016020,GO:0055085,GO:0005575,GO:0044765,GO:0044763,GO:0031224,GO:0044425,GO:0009987,GO:0051234,GO:0051179,GO:1902578	31.31	0.0125	1	1	1	561	58.3	8.32	CytoplasmicMembrane	Absence	CytoplasmicMembrane
309250642	BBIF_0185	ilvC	E3ELJ5	350	ketol-acid reductoisomerase	K00053	COG0059	E H	GO:0005488,GO:0050662,GO:0019752,GO:0044249,GO:0006807,GO:0003674,GO:0044281,GO:0044283,GO:0044699,GO:0016491,GO:1901576,GO:0044710,GO:0044711,GO:0006549,GO:0006520,GO:0016616,GO:0071704,GO:0009099,GO:0009097,GO:1901605,GO:1901607,GO:0044238,GO:0009987,GO:0003824,GO:0009058,GO:0044763,GO:0008152,GO:0043436,GO:0016614,GO:0016853,GO:0008652,GO:0006573,GO:1901564,GO:1901566,GO:0006082,GO:0046394,GO:…	1428	0.8743	1	19	23	350	38.4	5.48	Cytoplasmic	Absence	Cytoplasmic
309250643	BBIF_0186	ilvC	E3ELJ6	350	ketol-acid reductoisomerase	K00053	COG0059	E H	GO:0005488,GO:0050662,GO:0019752,GO:0044249,GO:0006807,GO:0003674,GO:0044281,GO:0044283,GO:0044699,GO:0016491,GO:1901576,GO:0044710,GO:0044711,GO:0006549,GO:0006520,GO:0016616,GO:0071704,GO:0009099,GO:0009097,GO:1901605,GO:1901607,GO:0044238,GO:0009987,GO:0003824,GO:0009058,GO:0044763,GO:0008152,GO:0043436,GO:0016614,GO:0016853,GO:0008652,GO:0006573,GO:1901564,GO:1901566,GO:0006082,GO:0046394,GO:…	718.16	0.5114	1	8	12	350	38.5	5.24	Cytoplasmic	Absence	Cytoplasmic
309250645	BBIF_0188	lacZ1	E3ELJ8	1292	beta-galactosidase P1	K01190	COG3250	G	GO:0043234,GO:0044238,GO:0015925,GO:0032991,GO:1902494,GO:0016787,GO:0003824,GO:0003674,GO:0030246,GO:0004565,GO:0005575,GO:0071704,GO:0009341,GO:0008150,GO:0005488,GO:0008152,GO:0004553,GO:0005975,GO:0016798	1853.02	0.411	1	33	34	1292	141.9	4.41	Cytoplasmic	Absence	Cytoplasmic
309250649	BBIF_0192	BBIF_0192	E3ELK2	1139	Permease protein of ABC transporter system	K02004	COG0577 COG3127	V Q	GO:0016021,GO:0016020,GO:0044464,GO:0005623,GO:0005575,GO:0071944,GO:0005886,GO:0044425,GO:0031224	47.01	0.0167	1	1	2	1139	121.8	5.19	CytoplasmicMembrane	Absence	CytoplasmicMembrane
309250650	BBIF_0193	rlmH	E3ELK3	159	putative SPOUT methyltransferase	K00783	COG1576	J	GO:0008152,GO:0016740,GO:0009451,GO:0090304,GO:0034641,GO:0006807,GO:0003674,GO:0044237,GO:0008168,GO:0034660,GO:0043170,GO:1901360,GO:0005737,GO:0006139,GO:0044260,GO:0071840,GO:0042254,GO:0071704,GO:0010467,GO:0016741,GO:0006364,GO:0022613,GO:0032259,GO:0034470,GO:0009987,GO:0006725,GO:0003824,GO:0043412,GO:0008150,GO:0031167,GO:0001510,GO:0046483,GO:0016070,GO:0044238,GO:0016072,GO:0000154,GO:…	149	0.239	1	3	3	159	17.9	8.73	Cytoplasmic	Absence	Cytoplasmic
309250651	BBIF_0194	upp	E3ELK4	213	uracil phosphoribosyltransferase	K00761	COG0035	F	GO:0006223,GO:0008152,GO:0008655,GO:0000166,GO:0000287,GO:0003824,GO:0004845,GO:0005525,GO:0016740,GO:0016757	879.92	0.9155	1	14	14	213	23.2	5.17	Cytoplasmic	Absence	Cytoplasmic
309250653	BBIF_0196	bcp	E3ELK6	185	thioredoxin-dependent thiol peroxidase	K03564	COG1225	O	GO:0003824,GO:0016209,GO:0003674,GO:0016491	64.56	0.0703	1	1	1	185	20	9.1	Unknown	Absence	Unknown
309250655	BBIF_0198	BBIF_0198	E3ELK8	82	Glutaredoxin-like protein				GO:0045454,GO:0055114,GO:0009055,GO:0015035,GO:0005623	177.61	0.8049	1	4	4	82	9	4.92	Unknown	Absence	Unknown
309250658	BBIF_0201	BBIF_0201	E3ELL1	307	NotI-like restriction endonuclease				GO:0045454,GO:0055114,GO:0009055,GO:0015035,GO:0005623	833.07	0.6938	1	16	16	307	33.9	8.18	Cytoplasmic	Absence	Cytoplasmic
309250662	BBIF_0205	BBIF_0205	E3ELL5	220	CRISPR-associated protein					322.32	0.4182	1	6	6	220	24.3	4.67	Cytoplasmic	Absence	Cytoplasmic
309250664	BBIF_0207	cas9	E3ELL7	1420	possible CRISPR associated protein	K09952	COG3513	V	GO:0043571,GO:0051607,GO:0051607,GO:0090305,GO:0090305,GO:0090305,GO:0090305,GO:0003677,GO:0003677,GO:0003723,GO:0003723,GO:0004518,GO:0004519,GO:0004519,GO:0004519,GO:0016787	2211.89	0.3676	1	40	41	1420	163.4	7.78	CytoplasmicMembrane	Absence	CytoplasmicMembrane
309250668	BBIF_0211	BBIF_0211	E3ELM1	316	Oxidoreductase, aldo-keto reductase				GO:0003824,GO:0003674,GO:0016491	173.68	0.2278	1	4	4	316	34.2	5.16	CytoplasmicMembrane	Absence	CytoplasmicMembrane
309250669	BBIF_0212	BBIF_0212	E3ELM2	176	transcriptional regulator, MarR family				GO:0032774,GO:0090304,GO:0044249,GO:0034641,GO:0006807,GO:0003674,GO:0005623,GO:0034645,GO:0003677,GO:0043170,GO:1901362,GO:1901363,GO:1901360,GO:1901576,GO:0044260,GO:0071704,GO:0010467,GO:0097659,GO:0003676,GO:0018130,GO:0001071,GO:0006139,GO:0009987,GO:0006725,GO:0009058,GO:0009059,GO:0008150,GO:0008152,GO:0034654,GO:0046483,GO:0016070,GO:0044238,GO:0044271,GO:0003700,GO:0097159,GO:0044464,GO:…	116.4	0.233	1	3	3	176	19.9	7.91	Cytoplasmic	Absence	Cytoplasmic
309250670	BBIF_0213	BBIF_0213	E3ELM3	627	ATP-binding cassette, subfamily B	K06147	COG1132 COG2274 COG5265	V V O	GO:0035639,GO:0003674,GO:0005488,GO:0016887,GO:0000166,GO:1901363,GO:0031224,GO:0001882,GO:0043168,GO:0042626,GO:0016820,GO:0042623,GO:0016021,GO:0016020,GO:1901265,GO:0006200,GO:0043167,GO:0015399,GO:0001883,GO:0032549,GO:0017076,GO:0005524,GO:0016787,GO:0005215,GO:0017111,obsolete_biological_process,GO:0036094,GO:0003824,GO:0016818,GO:0030554,GO:0097367,GO:0097159,GO:0043492,GO:0016817,GO:00154…	579.64	0.2711	1	14	14	627	68	6.29	CytoplasmicMembrane	Absence	CytoplasmicMembrane
309250671	BBIF_0214	BBIF_0214	E3ELM4	653	ATP-binding cassette, subfamily B	K06147	COG1132 COG2274 COG5265	V V K	GO:0035639,GO:0003674,GO:0005488,GO:0016887,GO:0000166,GO:1901363,GO:0031224,GO:0001882,GO:0043168,GO:0042626,GO:0016820,GO:0042623,GO:0016021,GO:0016020,GO:1901265,GO:0006200,GO:0043167,GO:0015399,GO:0001883,GO:0032549,GO:0017076,GO:0005524,GO:0016787,GO:0005215,GO:0017111,obsolete_biological_process,GO:0036094,GO:0003824,GO:0016818,GO:0030554,GO:0097367,GO:0097159,GO:0043492,GO:0016817,GO:00154…	242.33	0.1317	1	7	7	653	71	6.61	CytoplasmicMembrane	Absence	CytoplasmicMembrane
309250672	BBIF_0215	BBIF_0215	E3ELM5	1959	cell wall protein containing Ig-like domains (group2 and 3)	K15923			GO:0016787,GO:0003824,GO:0016798,GO:0015928,GO:0004560,GO:0003674,GO:0008152,GO:0004553,GO:0008150	3858.98	0.4319	1	64	64	1959	205.3	5.64	unknown	Presence	unknown
309250673	BBIF_0216	BBIF_0216	E3ELM6	183	Phospholipid-binding protein	K06910	COG1881	R		236.07	0.3005	1	4	4	183	20.5	5.05	Unknown	Absence	Unknown
309250674	BBIF_0217	pepD	E3ELM7	537	dipeptidase A	K08659			GO:0006508,GO:0006805	1859.04	0.8473	1	28	28	537	60.2	4.56	Cytoplasmic	Absence	Cytoplasmic
309250675	BBIF_0218	fhs	E3ELM8	505	Formate-tetrahydrofolate ligase	K01938	COG2759	F	GO:0003674,GO:0044238,GO:0042398,GO:0006730,GO:1901363,GO:0019752,GO:0051188,GO:0044249,GO:0034641,GO:0006807,GO:0009108,GO:0044281,GO:0044711,GO:0044283,GO:0046653,GO:0043167,GO:1901362,GO:1901566,GO:1901360,GO:0001882,GO:0043168,GO:1901576,GO:0044710,GO:0009396,GO:0006520,GO:0035999,GO:0042558,GO:0042559,GO:0071704,GO:0016879,GO:0044699,GO:0032549,GO:0017076,GO:0046483,GO:1901605,GO:1901607,GO:…	2182.05	0.6851	1	33	33	505	54	5.16	Cytoplasmic	Absence	Cytoplasmic
309250676	BBIF_0219	BBIF_0219	E3ELM9	115	conserved hypothetical protein containing MIF domain					163.24	0.2174	1	2	2	115	12.6	5.16	unknown	Absence	unknown
309250677	BBIF_0220	BBIF_0220	E3ELN0	177	GtrA family protein				GO:0043170,GO:0044699,GO:1901576,GO:0044710,GO:0044711,GO:0016021,GO:0016020,GO:0071704,GO:0031224,GO:0006810,GO:0000271,GO:0009058,GO:0009059,GO:0008150,GO:0008152,GO:0044723,GO:0051234,GO:0051179,GO:0044238,GO:0005975,GO:0005976,GO:0016051,GO:0005575,GO:0044425	88.53	0.1582	1	2	2	177	20.8	9.32	CytoplasmicMembrane	Absence	CytoplasmicMembrane
309250679	BBIF_0222	gpm1	E3ELN2	219	Phosphoglycerate mutase					325.05	0.4338	1	6	7	219	24.6	8.19	Cytoplasmic	Absence	Cytoplasmic
309250680	BBIF_0223	BBIF_0223	E3ELN3	307	conserved hypothetical protein					570.91	0.4625	1	9	10	307	32.9	4.69	Cytoplasmic	Absence	Cytoplasmic
309250681	BBIF_0224	BBIF_0224	E3ELN4	261	nitrate/sulfonate/taurine transport system, permease protein				GO:0005215,GO:0016021,GO:0016020,GO:0044464,GO:0005623,GO:0005575,GO:0071944,GO:0003674,GO:0005886,GO:0044425,GO:0031224	27.35	0.0536	1	1	1	261	27.9	7.99	CytoplasmicMembrane	Absence	CytoplasmicMembrane
309250682	BBIF_0225	BBIF_0225	E3ELN5	355	nitrate/sulfonate/taurine transport system, substrate-binding protein				GO:0009228	799.61	0.5211	1	12	12	355	37.8	5.34	Unknown	Presence	Unknown
309250683	BBIF_0226	BBIF_0226	E3ELN6	220	haloacid dehalogenase-like hydrolase				GO:0016787,GO:0003674,GO:0003824	252.2	0.4727	1	7	7	220	23.3	4.68	Cytoplasmic	Absence	Cytoplasmic
309250685	BBIF_0228	gltX1	E3ELN8	509	glutamyl-tRNA synthetase	K01885	COG0008	J	GO:0005488,GO:0003676,GO:0032550,GO:0035639,GO:0006139,GO:0019752,GO:0090304,GO:0044249,GO:0034641,GO:0006807,GO:0003674,GO:0044237,GO:0034645,GO:0034660,GO:0043170,GO:1901363,GO:1901360,GO:0001882,GO:0005737,GO:0044267,GO:0044710,GO:0000049,GO:0044260,GO:0004818,GO:0006520,GO:0043167,GO:0071704,GO:0010467,GO:0004812,GO:0044699,GO:0032549,GO:0017076,GO:0097367,GO:0005524,GO:0043168,GO:0006424,GO:…	2185.22	0.7839	1	34	34	509	56.9	5.21	Cytoplasmic	Absence	Cytoplasmic
309250688	BBIF_0231	BBIF_0231	E3ELP1	429	metallophosphoesterase				GO:0008152,GO:0016787	648.01	0.4522	1	12	12	429	46.6	6.87	Cytoplasmic	Absence	Cytoplasmic
309250689	BBIF_0232	BBIF_0232	E3ELP2	277	regulatory protein containing IclR domain				GO:0019219,GO:0080090,GO:0019222,GO:0031326,GO:0031323,GO:0090304,GO:0044249,GO:0034641,GO:0006807,GO:0003674,GO:0005488,GO:0034645,GO:0003677,GO:1901362,GO:0050789,GO:1901360,GO:0032774,GO:1901576,GO:0044260,GO:2000112,GO:1901363,GO:0071704,GO:0010467,GO:0065007,GO:0097659,GO:0010468,GO:0003676,GO:0018130,GO:0006139,GO:0060255,GO:0009889,GO:0009987,GO:0006725,GO:1903506,GO:0050794,GO:0009058,GO:…	407.57	0.3682	1	9	9	277	29.4	8.48	Cytoplasmic	Absence	Cytoplasmic
309250690	BBIF_0233	leuC	E3ELP3	467	3-isopropylmalate dehydratase, large subunit	K01703	COG0065	E	GO:0005488,GO:0043169,GO:0019752,GO:0044249,GO:0006807,GO:0003674,GO:0044281,GO:0044283,GO:0044699,GO:1901576,GO:0044710,GO:0044711,GO:0051540,GO:0016829,GO:0006520,GO:0043167,GO:0071704,GO:0009098,GO:0046872,GO:1901605,GO:1901607,GO:0008652,GO:0009987,GO:0003824,GO:0009058,GO:0044763,GO:0008152,GO:0043436,GO:0051539,GO:0044238,GO:1901564,GO:1901566,GO:0006082,GO:0046394,GO:0016835,GO:0016836,GO:…	118.86	0.0835	1	3	3	467	50.1	6.33	Cytoplasmic	Absence	Cytoplasmic
309250691	BBIF_0234	leuD	E3ELP4	230	3-isopropylmalate dehydratase, small subunit	K01704	COG0066	E	GO:0009316,GO:0019752,GO:0044249,GO:0006807,GO:0003674,GO:0044237,GO:0044283,GO:0006551,GO:0044699,GO:0005737,GO:1901576,GO:0044710,GO:0044711,GO:0016829,GO:0006520,GO:0071704,GO:0009098,GO:1901605,GO:1901607,GO:1902494,GO:0044238,GO:0009987,GO:0003824,GO:0009058,GO:0044763,GO:0008152,GO:0043436,GO:1901564,GO:0043234,GO:0008652,GO:0032991,GO:1901566,GO:0006082,GO:0046394,GO:0016835,GO:0005829,GO:…	430.08	0.3913	1	6	6	230	25.9	5.01	CytoplasmicMembrane	Absence	CytoplasmicMembrane
309250692	BBIF_0235	BBIF_0235	E3ELP5	1339	helicase				GO:0035639,GO:0003674,GO:0008270,GO:0003676,GO:0003677,GO:0043167,GO:1901363,GO:0001883,GO:0001882,GO:0043168,GO:0043169,GO:0046914,GO:0000166,GO:1901265,GO:0032549,GO:0017076,GO:0046872,GO:0005524,GO:0016787,GO:0017111,GO:0004386,GO:0036094,GO:0003824,GO:0016818,GO:0030554,GO:0097367,GO:0097159,GO:0016817,GO:0016462,GO:0032559,GO:0032555,GO:0032550,GO:0032553,GO:0005488	280.6	0.0754	1	7	8	1339	146	6.13	Cytoplasmic	Absence	Cytoplasmic
309250695	BBIF_0238	BBIF_0238	E3ELP8	383	dihydroorotate dehydrogenase				GO:0009165,GO:0055086,GO:0009173,GO:0009218,GO:0009117,GO:0006139,GO:0046132,GO:1901564,GO:0072528,GO:0044249,GO:0034641,GO:0009129,GO:0003674,GO:0044237,GO:0009161,GO:0046134,GO:0009123,GO:1901362,GO:0046131,GO:0009124,GO:0072527,GO:0006220,GO:0006221,GO:0044710,GO:0044711,GO:0003824,GO:0016627,GO:0046049,GO:0008150,GO:0071704,GO:0019438,GO:1901360,GO:0016491,GO:0009163,GO:0018130,GO:1901576,GO:…	1109.79	0.7363	1	17	17	383	40.6	5.01	Cytoplasmic	Absence	Cytoplasmic
309250696	BBIF_0239	murA	E3ELP9	441	UDP-N-acetylglucosamine 1-carboxyvinyltransferase	K00790	COG0766	M	GO:0046349,GO:0009165,GO:0044281,GO:1901362,GO:1901360,GO:0071554,GO:0044710,GO:0044711,GO:0071704,GO:0048869,GO:0016740,GO:0008360,GO:0046483,GO:1901564,GO:1901566,GO:0006040,GO:0070589,GO:0019637,GO:0019438,GO:0022604,GO:0030203,GO:0034645,GO:0022603,GO:0009273,GO:0006807,GO:0003674,GO:0005622,GO:0050789,GO:0044038,GO:1901576,GO:0000902,GO:0044260,GO:0016043,GO:0016765,GO:0065007,GO:0071840,GO:…	807.18	0.4898	1	14	14	441	47.2	6.67	Cytoplasmic	Absence	Cytoplasmic
309250698	BBIF_0241	BBIF_0241	E3ELQ1	236	transcriptional regulator, TetR family				GO:0019219,GO:0080090,GO:0019222,GO:0031326,GO:0031323,GO:0090304,GO:0044249,GO:0034641,GO:0006807,GO:0003674,GO:0005488,GO:0034645,GO:0003677,GO:1901362,GO:0050789,GO:1901360,GO:0032774,GO:1901576,GO:0044260,GO:2000112,GO:1901363,GO:0071704,GO:0010467,GO:0065007,GO:0097659,GO:0010468,GO:0003676,GO:0018130,GO:0006139,GO:0060255,GO:0009889,GO:0009987,GO:0006725,GO:1903506,GO:0050794,GO:0009058,GO:…	454.17	0.4068	1	7	7	236	26.2	5.34	Cytoplasmic	Absence	Cytoplasmic
309250699	BBIF_0242	BBIF_0242	E3ELQ2	307	conserved hypothetical protein				GO:0016020,GO:0016021	235.97	0.0847	1	2	2	307	31	5.1	CytoplasmicMembrane	Absence	CytoplasmicMembrane
309250700	BBIF_0243	rplK	E3ELQ3	143	ribosomal protein L11	K02867	COG0080	E	GO:0003676,GO:1901363,GO:0044249,GO:0043229,GO:0043228,GO:0003674,GO:0044237,GO:0034645,GO:0005622,GO:0043226,GO:0005737,GO:0044267,GO:0044260,GO:0030529,GO:0003735,GO:0071704,GO:0010467,GO:0005198,GO:1901576,GO:0009987,GO:0009058,GO:0009059,GO:0008150,GO:0008152,GO:0044238,GO:0032991,GO:0005840,GO:0043232,GO:0019538,GO:0097159,GO:0044464,GO:0005623,GO:0043170,GO:0005575,GO:0044444,GO:0003723,GO:…	413.34	0.7063	1	10	10	143	15.2	9.54	Cytoplasmic	Absence	Cytoplasmic
309250701	BBIF_0244	rlpA	E3ELQ4	230	large subunit ribosomal protein L1				GO:0015934,GO:0080090,GO:0019222,GO:0031326,GO:0031323,GO:1901363,GO:0050789,GO:0043229,GO:0043228,GO:0003674,GO:0044237,GO:0034645,GO:0005622,GO:0043226,GO:0005737,GO:0044267,GO:0000049,GO:0044260,GO:0010608,GO:0051246,GO:0030529,GO:0003735,GO:0071704,GO:0010467,GO:0065007,GO:2000112,GO:0010468,GO:0003676,GO:0005198,GO:1901576,GO:0060255,GO:0009987,GO:0009889,GO:0044446,GO:0044391,GO:0006417,GO:…	962.45	0.6522	1	15	15	230	24.9	9.44	Cytoplasmic	Absence	Cytoplasmic
309250703	BBIF_0246	fkbP1	E3ELQ6	329	peptidylprolyl isomerase, FKBP-type	K01802			GO:0006457,GO:0003674,GO:0016859,GO:0044267,GO:0000413,GO:0044260,GO:0018193,GO:0071704,GO:0003755,GO:0009987,GO:0006464,GO:0003824,GO:0043412,GO:0036211,GO:0008150,GO:0008152,GO:0016853,GO:0044238,GO:0018208,GO:0019538,GO:0044237,GO:0043170	364.48	0.2736	1	8	8	329	34.5	8.72	Extracellular	Presence	CytoplasmicMembrane
309250704	BBIF_0247	BBIF_0247	E3ELQ7	357	conserved hypothetical protein				GO:0016020,GO:0016021	407.34	0.2549	1	6	6	357	37.6	9.5	CytoplasmicMembrane	Absence	CytoplasmicMembrane
309250705	BBIF_0248	BBIF_0248	E3ELQ8	337	conserved hypothetical protein					774.81	0.5045	1	12	13	337	36.6	5.63	unknown	Presence	unknown
309250706	BBIF_0249	BBIF_0249	E3ELQ9	329	putative thioredoxin	K05838	COG3118	O	GO:0018904,GO:0042592,GO:0003674,GO:0044281,GO:0050789,GO:0044699,GO:0016491,GO:0044710,GO:0071704,GO:0065007,GO:0016667,GO:0006662,GO:0065008,GO:0019725,GO:0009987,GO:0050794,GO:0003824,GO:0008150,GO:0008152,GO:0045454,GO:0009055,GO:0044763,GO:0015035,GO:0015036	389.28	0.2523	1	7	7	329	34.8	4.79	Cytoplasmic	Absence	Cytoplasmic
309250707	BBIF_0250	BBIF_0250	E3ELR0	208	conserved hypothetical protein					387.73	0.6298	1	8	8	208	23.4	5.02	Unknown	Absence	Unknown
309250708	BBIF_0251	BBIF_0251	E3ELR1	338	Transcriptional regulator, LacI family	K02529	COG1609	K	GO:0032774,GO:0090304,GO:0044249,GO:0034641,GO:0006807,GO:0003674,GO:0005623,GO:0034645,GO:0003677,GO:0043170,GO:1901362,GO:1901363,GO:1901360,GO:1901576,GO:0044260,GO:0071704,GO:0010467,GO:0097659,GO:0003676,GO:0018130,GO:0001071,GO:0006139,GO:0009987,GO:0006725,GO:0009058,GO:0009059,GO:0008150,GO:0008152,GO:0034654,GO:0046483,GO:0016070,GO:0044238,GO:0044271,GO:0003700,GO:0097159,GO:0044464,GO:…	429.54	0.3107	1	7	7	338	36.7	8.7	Cytoplasmic	Absence	Cytoplasmic
309250713	BBIF_0256	lnbP1	E3ELR6	750	lacto-N-biose phosphorylase 2	K15533			GO:0016758,GO:0016740,GO:0003674,GO:0016757,GO:0003824	3223.58	0.8173	1	30	48	750	83.8	5.01	Cytoplasmic	Absence	Cytoplasmic
309250714	BBIF_0257	BBIF_0257	E3ELR7	129	putative endoribonuclease L-PSP				GO:0003824,GO:0019239,GO:0003674	401.17	0.5659	1	6	6	129	13.4	4.79	Cytoplasmic	Absence	Cytoplasmic
309250716	BBIF_0259	argS	E3ELR9	598	arginyl-tRNA synthetase	K01887	COG0018	J	GO:0005488,GO:0032550,GO:0035639,GO:0006139,GO:0019752,GO:0090304,GO:0044249,GO:0034641,GO:0006807,GO:0003674,GO:0044237,GO:0034645,GO:0034660,GO:0043170,GO:1901363,GO:1901360,GO:0001882,GO:0005737,GO:0044267,GO:0044710,GO:0004812,GO:0004814,GO:0044260,GO:0097367,GO:0006520,GO:0043167,GO:0071704,GO:0010467,GO:0044699,GO:0032549,GO:0017076,GO:0005524,GO:0043168,GO:0006420,GO:1901576,GO:0000166,GO:…	1515.37	0.6154	1	22	22	598	65	5.24	Cytoplasmic	Absence	Cytoplasmic
309250717	BBIF_0260	lysA	E3ELS0	548	diaminopimelate decarboxylase	K01586	COG0019	E	GO:0005488,GO:0003674,GO:0019752,GO:0006553,GO:0044249,GO:0006807,GO:0009067,GO:0044281,GO:0044283,GO:1901363,GO:0044699,GO:0043168,GO:1901576,GO:0044710,GO:0044711,GO:0016829,GO:0006520,GO:0043167,GO:0071704,GO:0016831,GO:0008836,GO:0008652,GO:1901605,GO:1901607,GO:0044238,GO:0009987,GO:0003824,GO:0009058,GO:0044763,GO:0008152,GO:0043436,GO:0043648,GO:1901564,GO:1901566,GO:0006082,GO:0046394,GO:…	596.43	0.3084	1	12	12	548	58.6	5.3	Cytoplasmic	Absence	Cytoplasmic
309250718	BBIF_0261	crr	E3ELS1	168	PTS system, glucose-specific IIA component	K02777 K02778 K02779	COG2190 COG1264 COG1263	G	GO:0003674,GO:0005351,GO:0044699,GO:0015075,GO:1901476,GO:0016020,GO:0008643,GO:0016740,GO:0005402,GO:0015144,GO:0022804,GO:0015295,GO:0015294,GO:0008324,GO:0015291,GO:0015293,GO:0051119,GO:0005215,GO:0006810,GO:0009401,GO:0003824,GO:0044765,GO:0008150,GO:0051234,GO:0051179,GO:1902578,GO:0008982,GO:0022891,GO:0022892,GO:0071702,GO:0016773,GO:0016772,GO:0005575,GO:0022857,GO:0016301	359.38	0.5417	1	6	6	168	16.7	6.55	CytoplasmicMembrane	Absence	CytoplasmicMembrane
309250719	BBIF_0262	nagE	E3ELS2	516	PTS system, N-acetylglucosamine-specific IIC subunit	K02803 K02804	COG1264 COG1263	G	GO:0019866,GO:0031975,GO:0043229,GO:0071944,GO:0003674,GO:0005351,GO:0043227,GO:0043226,GO:0031224,GO:0044446,GO:0015572,GO:0031090,GO:1901476,GO:0016021,GO:0016020,GO:0008643,GO:0016740,GO:0044699,GO:0071702,GO:0015144,GO:0022804,GO:0015295,GO:0015294,GO:0008324,GO:0015291,GO:0015293,GO:0051119,GO:0005215,GO:0006810,GO:0031967,GO:0015075,GO:0009401,GO:0003824,GO:0044765,GO:0008150,GO:0005886,GO:…	1215.73	0.3992	1	15	15	516	54.5	8.43	CytoplasmicMembrane	Absence	CytoplasmicMembrane
309250720	BBIF_0263	thrA	E3ELS3	437	Homoserine dehydrogenase	K00003	COG0460	E	GO:0005488,GO:0003674,GO:0009082,GO:0050662,GO:0019752,GO:0044249,GO:0006807,GO:0009067,GO:0044281,GO:0044283,GO:0000166,GO:0016597,GO:1901363,GO:0044699,GO:0016491,GO:0043168,GO:1901576,GO:0044710,GO:0044711,GO:0006549,GO:0006520,GO:0016616,GO:0043167,GO:0071704,GO:1901265,GO:0009097,GO:0008652,GO:1901605,GO:1901607,GO:0009987,GO:0006566,GO:0000097,GO:0000096,GO:0050661,GO:0036094,GO:0003824,GO:…	1343.82	0.7346	1	20	20	437	45.9	4.83	unknown	Absence	unknown
309250721	BBIF_0264	thrB	E3ELS4	332	homoserine kinase	K00872	COG0083	E	GO:0019202,GO:0003674,GO:0035639,GO:0044237,GO:0019752,GO:0044249,GO:0006807,GO:0009067,GO:0009066,GO:0044283,GO:0000166,GO:1901363,GO:0044699,GO:0001882,GO:0005737,GO:1901576,GO:0044710,GO:0044711,GO:0005524,GO:0006520,GO:0043167,GO:0071704,GO:0016740,GO:0001883,GO:0032549,GO:0017076,GO:0008652,GO:1901605,GO:1901607,GO:0043168,GO:0016301,GO:0005488,GO:0006566,GO:0009987,GO:0004413,GO:1901265,GO:…	605.24	0.5271	1	13	13	332	35.2	5.38	Cytoplasmic	Absence	Cytoplasmic
309250722	BBIF_0265	BBIF_0265	E3ELS5	478	Maf-like protein	K06287	COG0424	Q	GO:0005737,GO:0016787,GO:0044464,GO:0005623,GO:0005622,GO:0005575,GO:0003824,GO:0003674,GO:0044424	128.59	0.0502	1	2	2	478	51.3	5.2	Cytoplasmic	Absence	Cytoplasmic
309250723	BBIF_0266	BBIF_0266	E3ELS6	127	conserved hypothetical protein					107.23	0.2677	1	3	3	127	14.4	8.5	Cytoplasmic	Absence	Cytoplasmic
309250725	BBIF_0268	BBIF_0268	E3ELS8	299	ABC transporter related protein	K02003	COG1136 COG4181	M Q	GO:0035639,GO:0003674,GO:0005488,GO:0016887,GO:0043167,GO:1901363,GO:0001883,GO:0001882,GO:0043168,GO:0006200,GO:0000166,GO:1901265,GO:0032549,GO:0017076,GO:0005524,GO:0016787,GO:0017111,obsolete_biological_process,GO:0036094,GO:0003824,GO:0016818,GO:0030554,GO:0097367,GO:0097159,GO:0016817,GO:0016462,GO:0032559,GO:0032555,GO:0032550,GO:0032553	485.96	0.5184	1	9	9	299	30.9	6.15	CytoplasmicMembrane	Absence	CytoplasmicMembrane
309250726	BBIF_0269	BBIF_0269	E3ELS9	484	putative permease				GO:0005575,GO:0016020	183.42	0.0661	1	3	3	484	51.5	10.29	CytoplasmicMembrane	Absence	CytoplasmicMembrane
309250728	BBIF_0271	BBIF_0271	E3ELT1	416	putative peptidase	K01439	COG0624	E		192.43	0.1418	1	4	4	416	44.5	5.41	Cytoplasmic	Absence	Cytoplasmic
309250729	BBIF_0272	rne	E3ELT2	960	ribonuclease, Rne/Rng family	K08300	COG1530	J	GO:0090304,GO:0034641,GO:0006807,GO:0003674,GO:0005488,GO:0003676,GO:1901363,GO:1901360,GO:0006139,GO:0044260,GO:0004540,GO:0071704,GO:0010467,GO:0016787,GO:0009987,GO:0006725,GO:0016788,GO:0003824,GO:0008150,GO:0008152,GO:0046483,GO:0016070,GO:0044238,GO:0004518,GO:0097159,GO:0044237,GO:0043170,GO:0003723,GO:0006396	1205.13	0.3354	1	24	24	960	107.2	6.07	Cytoplasmic	Absence	Cytoplasmic
309250730	BBIF_0273	rplU	E3ELT3	102	ribosomal protein L21	K02888	COG0261	J	GO:0003676,GO:1901363,GO:0044249,GO:0043229,GO:0043228,GO:0003674,GO:0044237,GO:0034645,GO:0005622,GO:0043226,GO:0005737,GO:0044267,GO:0044260,GO:0030529,GO:0003735,GO:0071704,GO:0010467,GO:0005198,GO:1901576,GO:0009987,GO:0009058,GO:0009059,GO:0008150,GO:0008152,GO:0044238,GO:0032991,GO:0005840,GO:0043232,GO:0019538,GO:0097159,GO:0044464,GO:0005623,GO:0043170,GO:0005575,GO:0044444,GO:0003723,GO:…	527.87	0.5588	1	7	7	102	10.9	9.73	unknown	Absence	unknown
309250731	BBIF_0274	rpmA	E3ELT4	83	ribosomal protein L27	K02899	COG0211	J	GO:0006412,GO:0003735,GO:0005622,GO:0005840,GO:0030529	360.27	0.7229	1	7	7	83	8.9	10.49	Cytoplasmic	Absence	Cytoplasmic
309250733	BBIF_0276	obg	E3ELT6	561	GTPase ObgE	K03979	COG0536	D L	GO:0035639,GO:1901363,GO:0003674,GO:0005488,GO:0043167,GO:0043168,GO:0001883,GO:0001882,GO:0005737,GO:0043169,GO:0016462,GO:0000287,GO:0000166,GO:0032561,GO:1901265,GO:0032549,GO:0017076,GO:0046872,GO:0005525,GO:0016787,GO:0003924,GO:0017111GO:0036094,GO:0032555,GO:0006184,GO:0016818,GO:0003824,GO:0097367,GO:0097159,GO:0044464,GO:0016817,GO:0005623,GO:0005622,GO:0005575,GO:0019001,GO:0044424,GO:0…	1342.06	0.5152	1	21	21	561	60.1	5.41	Cytoplasmic	Absence	Cytoplasmic
309250734	BBIF_0277	proB	E3ENJ0	376	glutamate 5-kinase	K00931	COG0263	E	GO:0006561GO:0006561GO:0006561GO:0008652GO:0016310GO:0055129GO:0000166GO:0003723GO:0004349GO:0004349GO:0004349GO:0005524GO:0016301GO:0016740GO:0005737GO:0005737GO:0005737GO:0005737	279	0.3085	1	7	7	376	38.8	7.17	Cytoplasmic	Absence	Cytoplasmic
309250735	BBIF_0278	aspC1	E3ENJ1	401	aminotransferase				GO:0019202,GO:0035639,GO:0009064,GO:0019752,GO:0044249,GO:0006807,GO:0003674,GO:0044237,GO:0003676,GO:0044283,GO:0055129,GO:0000166,GO:1901362,GO:1901363,GO:1901360,GO:0001882,GO:0005737,GO:1901576,GO:0044710,GO:0044711,GO:0004349,GO:0006561,GO:0006560,GO:0006520,GO:0043167,GO:0071704,GO:0016740,GO:0044699,GO:0032549,GO:0017076,GO:1901605,GO:1901607,GO:0018130,GO:0043168,GO:0016301,GO:0005488,GO:…	1016.09	0.6409	1	16	16	401	42.8	5.22	unknown	Absence	unknown
309250736	BBIF_0279	secE	E3ENJ2	75	preprotein translocase, SecE subunit	K03073	COG0690	U	GO:0043168,GO:0003674,GO:0003824,GO:0097159,GO:1901363,GO:0016740,GO:0043167,GO:0008483,GO:0009058,GO:0008150,GO:0005488,GO:0008152,GO:0048037,GO:0016769,GO:0030170	78.94	0.32	1	3	3	75	8.5	9.99	CytoplasmicMembrane	Absence	CytoplasmicMembrane
309250737	BBIF_0280	nusG	E3ENJ3	280	transcription antitermination factor NusG	K02601	COG0250	K	GO:0080090,GO:0019222,GO:1901362,GO:0071840,GO:0010604,GO:0048518,GO:0060255,GO:0032784,GO:0032786,GO:2001141,GO:0046483,GO:0019438,GO:0009893,GO:0009891,GO:0006807,GO:0050789,GO:0097659,GO:1901576,GO:0044260,GO:0043241,GO:0016043,GO:0065007,GO:1901360,GO:0006366,GO:0006368,GO:0018130,GO:0009889,GO:0050794,GO:0008150,GO:0008152,GO:0034654,GO:0016070,GO:0031564,GO:0044271,GO:0006354,GO:0006355,GO:…	610.6	0.4214	1	13	13	280	30.3	4.61	Cytoplasmic	Absence	Cytoplasmic
309250738	BBIF_0281	BBIF_0281	E3ENJ4	294	phospholipid/glycerol acyltransferase				GO:0003674,GO:0016740,GO:0016746,GO:0003824	404.91	0.4014	1	8	9	294	33	9.44	Cytoplasmic	Absence	Cytoplasmic
309250739	BBIF_0282	gpsA	E3ENJ5	331	Glycerol-3-phosphate dehydrogenase (NAD(P)(+))	K00057	COG0240	C	GO:0046434,GO:0009331,GO:0050662,GO:0051287,GO:1901363,GO:0003824,GO:1990204,GO:0044249,GO:0003674,GO:0044237,GO:0048037,GO:0044255,GO:0044699,GO:0006629,GO:0005737,GO:1901576,GO:0044710,GO:0044711,GO:0009056,GO:0044444,GO:0000166,GO:0071704,GO:1901265,GO:0006072,GO:0016491,GO:0004367,GO:0006644,GO:1902494,GO:0046168,GO:0046167,GO:0009987,GO:1901575,GO:0036094,GO:0019637,GO:0009058,GO:0044763,GO:…	1099.51	0.5861	1	18	18	331	34.5	4.91	Cytoplasmic	Absence	Cytoplasmic
309250740	BBIF_0283	ddlA	E3ENJ6	381	D-alanine--D-alanine ligase	K01921	COG1181	M R	GO:1901363,GO:0071840,GO:0044710,GO:0044711,GO:0048869,GO:0000166,GO:0046872,GO:0008360,GO:0008150,GO:1901564,GO:1901566,GO:0097367,GO:0070589,GO:0044424,GO:0022604,GO:0030203,GO:0034645,GO:0022603,GO:0016881,GO:0044036,GO:0006807,GO:0003674,GO:0005488,GO:0005622,GO:0050789,GO:1901265,GO:0044038,GO:1901576,GO:0000902,GO:0044260,GO:0016043,GO:0065007,GO:0032549,GO:0017076,GO:0065008,GO:0005524,GO:…	1021.72	0.706	1	17	17	381	40.5	4.73	Cytoplasmic	Absence	Cytoplasmic
309250741	BBIF_0284	glpQ2	E3ENJ7	343	glycerophosphoryl diester phosphodiesterase				GO:0019751,GO:0042578,GO:0003674,GO:0044281,GO:0044699,GO:0044710,GO:0044262,GO:0008081,GO:0071704,GO:0019400,GO:0006071,GO:0016787,GO:0006629,GO:0009987,GO:0016788,GO:0003824,GO:0044763,GO:0008152,GO:0044723,GO:0044238,GO:0005975,GO:0008889,GO:0044237,GO:0006066,GO:0008150,GO:1901615	794.14	0.6327	1	15	15	343	37.2	5.64	Cytoplasmic	Absence	Cytoplasmic
309250742	BBIF_0285	BBIF_0285	E3ENJ8	1931	conserved hypothetical protein containing multiple sugar recognition domains	K17624			GO:0004252,GO:0004175,GO:0016798,GO:0003674,GO:0008233,GO:0008236,GO:0016020,GO:0071704,GO:0004563,GO:0005576,GO:0006508,GO:0022610,GO:0016787,GO:0017171,GO:0033926,GO:0015929,GO:0003824,GO:0008150,GO:0008152,GO:0050110,GO:0007155,GO:0044238,GO:0019538,GO:0043170,GO:0005575,GO:0070011,GO:0004553	6483.66	0.6297	1	95	95	1931	206.1	5.57	Extracellular	Presence	Cellwall
309250743	BBIF_0286	prsA1	E3ENJ9	337	ribose-phosphate pyrophosphokinase	K00948	COG0462	F E	GO:0035639,GO:0044237,GO:0016772,GO:0009117,GO:0043169,GO:0003824,GO:0044249,GO:0034641,GO:0006807,GO:0003674,GO:0044281,GO:0001883,GO:0009161,GO:0009123,GO:0000166,GO:1901362,GO:1901363,GO:0009124,GO:0001882,GO:0005737,GO:1901576,GO:0044710,GO:0044711,GO:0000287,GO:0043167,GO:0008150,GO:0071704,GO:0016740,GO:1901360,GO:0006015,GO:0032549,GO:0017076,GO:0004749,GO:0046872,GO:0005524,GO:0018130,GO:…	1015.2	0.6825	1	16	17	337	36.7	6.46	Cytoplasmic	Absence	Cytoplasmic
309250744	BBIF_0287	BBIF_0287	E3ENK0	1067	conserved hypothetical protein, UPF0547 family				GO:0016020,GO:0016021	176.48	0.0487	1	4	4	1067	109.6	5.27	CytoplasmicMembrane	Absence	CytoplasmicMembrane
309250747	BBIF_0290	rpsF	E3ENK3	98	ribosomal protein S6	K02990	COG0360	J	GO:0003676,GO:1901363,GO:0044249,GO:0043229,GO:0043228,GO:0003674,GO:0044237,GO:0034645,GO:0005622,GO:0043226,GO:0005737,GO:0044267,GO:0044260,GO:0030529,GO:0003735,GO:0071704,GO:0010467,GO:0005198,GO:1901576,GO:0009987,GO:0009058,GO:0009059,GO:0008150,GO:0008152,GO:0044238,GO:0032991,GO:0005840,GO:0043232,GO:0019538,GO:0097159,GO:0044464,GO:0005623,GO:0043170,GO:0005575,GO:0044444,GO:0003723,GO:…	604.59	0.8469	1	8	8	98	11.2	5.29	Cytoplasmic	Absence	Cytoplasmic
309250748	BBIF_0291	ssb	E3ENK4	224	single-strand DNA binding protein	K03111	COG0629	L	GO:0043566,GO:0003676,GO:0006139,GO:0090304,GO:0044249,GO:0034641,GO:0006807,GO:0003674,GO:0005488,GO:0034645,GO:0003677,GO:1901363,GO:1901360,GO:1901576,GO:0051716,GO:0044260,GO:0071704,GO:0006260,GO:0044699,GO:0003697,GO:0006281,GO:0009987,GO:0006725,GO:0044710,GO:0006974,GO:0006950,GO:0009059,GO:0044763,GO:0008152,GO:0046483,GO:0044238,GO:0097159,GO:0050896,GO:0009058,GO:0044237,GO:0043170,GO:…	386.63	0.3482	1	5	5	224	22.4	5.26	Cytoplasmic	Absence	Cytoplasmic
309250749	BBIF_0292	rpsR	E3ENK5	82	ribosomal protein S18	K02963	COG0238	J	GO:0003676,GO:1901363,GO:0044249,GO:0043229,GO:0043228,GO:0003674,GO:0044237,GO:0034645,GO:0005622,GO:0043226,GO:0005737,GO:0044267,GO:0044260,GO:0030529,GO:0003735,GO:0071704,GO:0010467,GO:0005198,GO:1901576,GO:0009987,GO:0009058,GO:0009059,GO:0008150,GO:0008152,GO:0044238,GO:0032991,GO:0005840,GO:0043232,GO:0019538,GO:0097159,GO:0044464,GO:0005623,GO:0043170,GO:0005575,GO:0044444,GO:0003723,GO:…	385.86	0.7195	1	7	7	82	9.4	11.08	Cytoplasmic	Absence	Cytoplasmic
309250750	BBIF_0293	rplI	E3ENK6	148	ribosomal protein L9	K02939	COG0359	J	GO:0003676,GO:1901363,GO:0044249,GO:0043229,GO:0043228,GO:0003674,GO:0044237,GO:0034645,GO:0005622,GO:0043226,GO:0005737,GO:0044267,GO:0044260,GO:0030529,GO:0003735,GO:0071704,GO:0010467,GO:0005198,GO:1901576,GO:0009987,GO:0009058,GO:0009059,GO:0008150,GO:0008152,GO:0044238,GO:0032991,GO:0005840,GO:0043232,GO:0019538,GO:0097159,GO:0044464,GO:0005623,GO:0043170,GO:0005575,GO:0044444,GO:0003723,GO:…	759.59	0.7905	1	11	11	148	15.4	8.94	Cytoplasmic	Absence	Cytoplasmic
309250753	BBIF_0296	BBIF_0296	E3ENK9	243	glycerol uptake facilitator protein	K02440	COG0580	G	GO:0005215,GO:0016021,GO:0016020,GO:0005575,GO:0003674,GO:0044425,GO:0031224	40.61	0.0453	1	1	1	243	26.2	5.71	CytoplasmicMembrane	Absence	CytoplasmicMembrane
309250755	BBIF_0298	gltX2	E3ENL1	345	gltX2 Glutamyl-tRNA synthetase	K01885	COG0008	J	GO:0005488,GO:0032550,GO:0035639,GO:0006139,GO:0019752,GO:0009451,GO:0090304,GO:0044249,GO:0034641,GO:0006807,GO:0003674,GO:0044237,GO:0034645,GO:0008033,GO:0034660,GO:0043170,GO:1901363,GO:1901360,GO:0001882,GO:0005737,GO:0044267,GO:0044710,GO:0004812,GO:0044260,GO:0097367,GO:0006520,GO:0008270,GO:0043167,GO:0071704,GO:0010467,GO:0043169,GO:0044699,GO:0032549,GO:0006400,GO:0017076,GO:0046872,GO:…	30.83	0.029	1	1	1	345	37.9	5.43	Cytoplasmic	Absence	Cytoplasmic
309250756	BBIF_0299	BBIF_0299	E3ENL2	274	Alanine racemase	K06997	COG0325	R		820.22	0.781	1	13	13	274	29	5.4	Cytoplasmic	Absence	Cytoplasmic
309250757	BBIF_0300	acyP	E3ENL3	126	Acylphosphatase	K01512	COG1254	C	GO:0008152,GO:0003998,GO:0016787	81.27	0.3095	1	3	3	126	13.8	7.34	Unknown	Absence	Unknown
309250758	BBIF_0301	BBIF_0301	E3ENL4	1156	conserved hypothetical protein containing von Willebrand factor type A domain				GO:0016020,GO:0016021	322.07	0.122	1	8	8	1156	123.3	5.54	Cellwall	Presence	Cellwall
309250759	BBIF_0302	BBIF_0302	E3ENL5	533	conserved hypothetical protein with Cna B-type domain				GO:0005618,GO:0044464,GO:0005623,GO:0030312,GO:0005575,GO:0071944	447.55	0.2664	1	8	8	533	55.5	5.58	Cellwall	Presence	Cellwall
309250761	BBIF_0304	BBIF_0304	E3ENL7	423	conserved hypothetical protein containing protocadherin domain				GO:0016020,GO:0016021	73.48	0.0402	1	1	1	423	42.6	4.27	Unknown	Absence	Unknown
309250762	BBIF_0305	BBIF_0305	E3ENL8	274	fumarylacetoacetate (FAA) hydrolase				GO:0016787,GO:0003674,GO:0003824	479.65	0.4015	1	8	8	274	29.6	4.98	Cytoplasmic	Absence	Cytoplasmic
309250764	BBIF_0307	clpB	E3ENM0	887	ATP-binding subunit of Clp protease	K03695	COG0542	O	GO:0080090,GO:0019222,GO:1901362,GO:1901363,GO:1901360,GO:0000166,GO:0060255,GO:2001141,GO:0046483,GO:0016818,GO:0097367,GO:0016817,GO:0019538,GO:0044424,GO:0019438,GO:0016787,GO:0006807,GO:0003674,GO:0005488,GO:0005622,GO:0050789,GO:0097659,GO:1901576,GO:0044260,GO:0065007,GO:0032549,GO:0017076,GO:0005524,GO:0018130,GO:0005737,GO:0009889,GO:0050794,GO:0003824,GO:0006950,GO:0008150,GO:0008152,GO:…	2607.75	0.6088	1	40	43	887	96.3	5.12	Cytoplasmic	Absence	Cytoplasmic
309250765	BBIF_0308	BBIF_0308	E3ENM1	257	Conserved hypothetical membrane spanning protein, putative mechanosensitive ion channel				GO:0006810,GO:0016020,GO:0055085,GO:0005575,GO:0044765,GO:0044763,GO:0044699,GO:0008150,GO:0009987,GO:0051234,GO:0051179,GO:1902578	320.48	0.3735	1	7	7	257	27.2	7.97	CytoplasmicMembrane	Absence	CytoplasmicMembrane
309250766	BBIF_0309	BBIF_0309	E3ENM2	216	hypothetical protein, putative transcriptional regulator, TetR family				GO:0019219,GO:0080090,GO:0019222,GO:0031326,GO:0031323,GO:0090304,GO:0044249,GO:0034641,GO:0006807,GO:0003674,GO:0005488,GO:0034645,GO:0003677,GO:1901362,GO:0050789,GO:1901360,GO:0032774,GO:1901576,GO:0044260,GO:2000112,GO:1901363,GO:0071704,GO:0010467,GO:0065007,GO:0097659,GO:0010468,GO:0003676,GO:0018130,GO:0006139,GO:0060255,GO:0009889,GO:0009987,GO:0006725,GO:1903506,GO:0050794,GO:0009058,GO:…	589.91	0.5926	1	10	10	216	24.7	5.48	Cytoplasmic	Absence	Cytoplasmic
309250768	BBIF_0311	yhdR	E3ENM4	396	aspartate aminotransferase	K11358	COG0436	E	GO:0043168,GO:0003674,GO:0003824,GO:0097159,GO:1901363,GO:0016740,GO:0043167,GO:0008483,GO:0009058,GO:0008150,GO:0005488,GO:0008152,GO:0048037,GO:0016769,GO:0030170	1072.06	0.6641	1	19	19	396	43.2	4.96	Cytoplasmic	Absence	Cytoplasmic
309250769	BBIF_0312	BBIF_0312	E3ENM5	355	conserved hypothetical protein					114.51	0.0873	1	2	2	355	35.1	4.31	Extracellular	Absence	Cytoplasmic
309250770	BBIF_0313	BBIF_0313	E3ENM6	335	hypothetical protein BBIF_0313					70.31	0.0746	1	2	2	335	32.2	4.28	Extracellular	Absence	CytoplasmicMembrane
309250772	BBIF_0315	fadD1	E3ENM8	603	fadD1 Long-chain-fatty-acid--CoA ligase	K01897	COG0318 COG1022	I Q	GO:0003824,GO:0016874,GO:0003674	680.47	0.2786	1	13	13	603	66.1	5.49	Cytoplasmic	Absence	Cytoplasmic
309250780	BBIF_0323	BBIF_0323	E3ENN6	130	Conserved hypothetical protein					54.12	0.1923	1	2	2	130	14.6	6	Cytoplasmic	Absence	Cytoplasmic
309250784	BBIF_0327	rbsK1	E3ENP0	352	Ribokinase family sugar kinase				GO:0019321,GO:0044238,GO:0044710,GO:0005975,GO:0003824,GO:0016773,GO:0005996,GO:0016301,GO:0019200,GO:0071704,GO:0016740,GO:0008150,GO:0004747,GO:0008152,GO:0006014,GO:0044723,GO:0003674,GO:0016772,GO:0044699	726.68	0.6648	1	13	13	352	37.3	5.76	Cytoplasmic	Absence	Cytoplasmic
309250785	BBIF_0328	rpmB1	E3ENP1	64	50S ribosomal protein L28	K02902	COG0227	J	GO:0006412,GO:0003735,GO:0005622,GO:0005840,GO:0030529	143.78	0.375	1	2	2	64	7	11.28	Cytoplasmic	Absence	Cytoplasmic
309250786	BBIF_0329	recG	E3ENP2	898	ATP-dependent DNA helicase	K03655	COG1200	L	GO:0003676,GO:0008026,GO:0035639,GO:0003674,GO:0005488,GO:0016887,GO:0003677,GO:0043167,GO:1901363,GO:0001883,GO:0001882,GO:0043168,GO:0042623,GO:0000166,GO:1901265,GO:0032549,GO:0017076,GO:0005524,GO:0016787,GO:0017111,GO:0004386,GO:0036094,GO:0003824,GO:0016818,GO:0030554,GO:0097367,GO:0097159,GO:0016817,GO:0016462,GO:0032559,GO:0070035,GO:0032555,GO:0032550,GO:0032553	67.49	0.0301	1	2	2	898	95.6	5.86	Cytoplasmic	Absence	Cytoplasmic
309250792	BBIF_0335	BBIF_0335	E3ENP8	220	methyltransferase	K08316	COG0742	J	GO:0031167,GO:0009451,GO:0090304,GO:0034641,GO:0006807,GO:0003674,GO:0005488,GO:0003676,GO:0008168,GO:0034660,GO:1901363,GO:0071840,GO:0006139,GO:0044260,GO:1901360,GO:0042254,GO:0071704,GO:0010467,GO:0016741,GO:0006364,GO:0022613,GO:0032259,GO:0034470,GO:0009987,GO:0006725,GO:0003824,GO:0043412,GO:0008150,GO:0008152,GO:0001510,GO:0046483,GO:0016070,GO:0044238,GO:0016072,GO:0000154,GO:0097159,GO:…	229.3	0.3091	1	4	4	220	23.2	5.3	Cytoplasmic	Absence	Cytoplasmic
309250793	BBIF_0336	BBIF_0336	E3ENP9	200	hypothetical protein with nitroreductase domain	K07078	COG3560	R	GO:0044710,GO:0003824,GO:0008150,GO:0055114,GO:0008152,GO:0003674,GO:0044699,GO:0016491	171.86	0.235	1	3	3	200	21.8	5.21	Unknown	Absence	Unknown
309250794	BBIF_0337	BBIF_0337	E3ENQ0	150	Hsp20-family heat shock chaperone				GO:0006950,GO:0008150,GO:0050896	374.09	0.5933	1	7	7	150	16.9	4.7	Cellwall	Absence	Cytoplasmic
309250795	BBIF_0338	trmD	E3ENQ1	332	tRNA (guanine-N1)-methyltransferase	K00554	COG0336	J	GO:0044464,GO:0003674,GO:0005488,GO:0003676,GO:0008168,GO:1901363,GO:0005737,GO:0016740,GO:0016741,GO:0008757,GO:0003824,GO:0008175,GO:0009019,GO:0008173,GO:0097159,GO:0016423,GO:0005623,GO:0005622,GO:0005575,GO:0003723,GO:0044424,GO:0052906	109.78	0.1536	1	3	3	332	35.6	4.82	Cytoplasmic	Absence	Cytoplasmic
309250796	BBIF_0339	rimM	E3ENQ2	204	16S rRNA processing protein rimM	K02860	COG0806	J	GO:0090304,GO:0043229,GO:0043228,GO:0044877,GO:0044237,GO:0034660,GO:0005622,GO:0043226,GO:1901360,GO:0005737,GO:0006139,GO:0044260,GO:0042274,GO:0071840,GO:0042254,GO:0030529,GO:0071704,GO:0010467,GO:0044085,GO:0006364,GO:0022613,GO:0043022,GO:0034470,GO:0009987,GO:0006725,GO:0043021,GO:0008150,GO:0008152,GO:0046483,GO:0016070,GO:0044238,GO:0016072,GO:0032991,GO:0005840,GO:0043232,GO:0044464,GO:…	210.93	0.2794	1	4	4	204	22.6	4.39	Cytoplasmic	Absence	Cytoplasmic
309250797	BBIF_0340	BBIF_0340	E3ENQ3	77	RNA binding protein	K06960	COG1837	R	GO:0003723	296.35	0.7403	1	6	7	77	8.6	9.69	Cytoplasmic	Absence	Cytoplasmic
309250798	BBIF_0341	rpsP	E3ENQ4	147	ribosomal protein S16	K02959	COG0228	J	GO:0044249,GO:0043229,GO:0043228,GO:0003674,GO:0044237,GO:0034645,GO:0005622,GO:0043226,GO:0005737,GO:0044267,GO:0044260,GO:0030529,GO:0003735,GO:0071704,GO:0010467,GO:0005198,GO:1901576,GO:0009987,GO:0009058,GO:0009059,GO:0008150,GO:0008152,GO:0044238,GO:0032991,GO:0005840,GO:0043232,GO:0019538,GO:0044464,GO:0005623,GO:0043170,GO:0005575,GO:0044444,GO:0044424,GO:0006412	565.88	0.619	1	9	9	147	15.9	5.74	Cytoplasmic	Absence	Cytoplasmic
309250799	BBIF_0342	BBIF_0342	E3ENQ5	509	Multiple substrate aminotransferase (MsaT) containing domain of GntR family (transcriptional regulator)				GO:0030170,GO:0032774,GO:0090304,GO:0044249,GO:0034641,GO:0006807,GO:0003674,GO:0005623,GO:0034645,GO:0003677,GO:0043170,GO:1901362,GO:1901363,GO:1901360,GO:0043168,GO:1901576,GO:0044260,GO:0016740,GO:0043167,GO:0071704,GO:0010467,GO:0097659,GO:0016769,GO:0003676,GO:0018130,GO:0001071,GO:0006139,GO:0009987,GO:0006725,GO:0003824,GO:0009058,GO:0009059,GO:0008150,GO:0008152,GO:0034654,GO:0046483,GO:…	331.11	0.1493	1	5	5	509	55.6	5.57	Cytoplasmic	Absence	Cytoplasmic
309250802	BBIF_0345	ffh	E3ENQ8	548	Signal recognition particle, subunit FFH/SRP54	K03106	COG0541	U	GO:0005786,GO:0003674,GO:0008104,GO:0000166,GO:0003676,GO:0035639,GO:0006613,GO:0006612,GO:1901363,GO:0006614,GO:0061024,GO:0008312,GO:0045047,GO:0051641,GO:0019001,GO:0043168,GO:0071840,GO:0001882,GO:0005737,GO:0070972,GO:0070727,GO:0001883,GO:0097159,GO:0006886,GO:0032549,GO:0016043,GO:0030529,GO:0008150,GO:0043167,GO:0044699,GO:0071702,GO:0017076,GO:0033036,GO:1901265,GO:0005525,GO:0032561,GO:…	1572.89	0.6332	1	22	22	548	58.2	8.46	CytoplasmicMembrane	Absence	CytoplasmicMembrane
309250804	BBIF_0347	cysS	E3ENR0	540	cysteinyl-tRNA synthetase	K01883	COG0215	J	GO:0005488,GO:0032550,GO:0035639,GO:0006139,GO:0019752,GO:0090304,GO:0044249,GO:0034641,GO:0006807,GO:0003674,GO:0044237,GO:0034645,GO:0034660,GO:0043170,GO:1901363,GO:1901360,GO:0001882,GO:0005737,GO:0044267,GO:0044710,GO:0004812,GO:0044260,GO:0097367,GO:0006520,GO:0008270,GO:0043167,GO:0071704,GO:0010467,GO:0043169,GO:0044699,GO:0032549,GO:0017076,GO:0046872,GO:0005524,GO:0043168,GO:0006423,GO:…	884.03	0.4463	1	16	16	540	58.4	5.33	Cytoplasmic	Absence	Cytoplasmic
309250805	BBIF_0348	BBIF_0348	E3ENR1	241	amidotransferase				GO:0019752,GO:0006807,GO:0003674,GO:0044281,GO:0009064,GO:0044699,GO:0044710,GO:0006520,GO:0006541,GO:0071704,GO:0016740,GO:1901605,GO:0009987,GO:0003824,GO:0044763,GO:0008152,GO:0043436,GO:0044238,GO:1901564,GO:0006082,GO:0044237,GO:0008150	526.62	0.668	1	10	10	241	26.4	8.02	Cytoplasmic	Absence	Cytoplasmic
309250806	BBIF_0349	BBIF_0349	E3ENR2	706	ATP-binding protein of ABC transporter system				GO:0035639,GO:0003674,GO:0005488,GO:0016887,GO:0043167,GO:1901363,GO:0001883,GO:0001882,GO:0043168,GO:0006200,GO:0000166,GO:1901265,GO:0032549,GO:0017076,GO:0005524,GO:0016787,GO:0017111,obsolete_biological_process,GO:0036094,GO:0003824,GO:0016818,GO:0030554,GO:0097367,GO:0097159,GO:0016817,GO:0016462,GO:0032559,GO:0032555,GO:0032550,GO:0032553	951.41	0.3569	1	20	20	706	77.3	5.33	Cytoplasmic	Absence	Cytoplasmic
309250808	BBIF_0351	coaD	E3EPL9	164	Phosphopantetheine adenylyltransferase	K00954	COG0669	H	GO:0009165,GO:0044281,GO:1901362,GO:0042451,GO:1901360,GO:0044710,GO:0044711,GO:0000166,GO:0035639,GO:0016740,GO:0034032,GO:0046129,GO:0046128,GO:0042455,GO:0046483,GO:1901564,GO:1901566,GO:0097367,GO:0006163,GO:0006164,GO:0019637,GO:0019438,GO:0009163,GO:0006807,GO:0003674,GO:0005488,GO:1901265,GO:1901576,GO:0051186,GO:0051188,GO:1901363,GO:0032549,GO:0017076,GO:0005524,GO:0018130,GO:0043168,GO:…	131.96	0.4329	1	4	4	164	17.7	5.1	Cytoplasmic	Absence	Cytoplasmic
309250809	BBIF_0352	BBIF_0352	E3EPM0	301	Conserved hypothetical protein					317.92	0.206	1	5	5	301	32.7	4.67	unknown	Absence	unknown
309250810	BBIF_0353	BBIF_0353	E3EPM1	204	Conserved hypothetical protein, DUF177 domain protein	K07040	COG1399	P R		332.85	0.5049	1	6	6	204	21.9	4.75	Cytoplasmic	Absence	Cytoplasmic
309250811	BBIF_0354	BBIF_0354	E3EPM2	64	rpmF LSU ribosomal protein L32P	K02911	COG0333	J	GO:0006412,GO:0003735,GO:0005840,GO:0015934,GO:0030529	26.52	0.4531	1	1	1	64	6.9	10.65	Cytoplasmic	Absence	Cytoplasmic
309250812	BBIF_0355	rncS	E3EPM3	255	Ribonuclease III	K03685	COG0571	K	GO:0005488,GO:0043169,GO:0044248,GO:0090305,GO:0034641,GO:0006807,GO:0003674,GO:0044237,GO:0003676,GO:0034661,GO:0034660,GO:0043170,GO:1901363,GO:1901360,GO:1901361,GO:0005737,GO:0006139,GO:0090304,GO:0044265,GO:0044260,GO:0004525,GO:0071840,GO:0004540,GO:0004521,GO:0042254,GO:0043167,GO:0071704,GO:0010467,GO:0003725,GO:0006364,GO:0022613,GO:0006401,GO:0046483,GO:0032296,GO:0016787,GO:0034470,GO:…	613.9	0.7373	1	11	11	255	27.6	6.04	Cytoplasmic	Absence	Cytoplasmic
309250813	BBIF_0356	ilvB	E3EPM4	630	Acetolactate synthase large subunit	K01652	COG0028	E H	GO:0005488,GO:0000287,GO:0050662,GO:0043169,GO:0019752,GO:0044249,GO:0006807,GO:0003674,GO:0044281,GO:0030976,GO:0044283,GO:0000166,GO:1901363,GO:0044699,GO:1901681,GO:1901576,GO:0044710,GO:0044711,GO:0006549,GO:0006520,GO:0043167,GO:0071704,GO:0016740,GO:1901265,GO:0016744,GO:0009099,GO:0009097,GO:0003984,GO:0046872,GO:1901605,GO:1901607,GO:0043168,GO:0044238,GO:0009987,GO:0036094,GO:0003824,GO:…	1388.55	0.6349	1	26	26	630	67.5	5.44	Cytoplasmic	Absence	Cytoplasmic
309250814	BBIF_0357	ilvN	E3EPM5	186	Acetolactate synthase small subunit	K01653	COG0440	E	GO:0005488,GO:0019752,GO:0044249,GO:0006807,GO:0003674,GO:0044281,GO:0044283,GO:0016597,GO:0044699,GO:0043168,GO:1901576,GO:0044710,GO:0044711,GO:0006520,GO:0043167,GO:0071704,GO:0016740,GO:0016744,GO:0003984,GO:0008652,GO:0009987,GO:0036094,GO:0003824,GO:0009058,GO:0044763,GO:0008152,GO:0043436,GO:0044238,GO:1901564,GO:1901566,GO:0006082,GO:0046394,GO:0031406,GO:0016053,GO:0044237,GO:0043177,GO:…	428.74	0.5376	1	8	8	186	20.3	8.47	Cytoplasmic	Absence	Cytoplasmic
309250816	BBIF_0359	pncB	E3EPM7	440	pncB Nicotinate phosphoribosyltransferase	K00763	COG1488	M	GO:0003674,GO:0019674,GO:0006732,GO:0006733,GO:0009117,GO:0046496,GO:0009435,GO:0034641,GO:0006807,GO:0009108,GO:0044237,GO:0072524,GO:0072525,GO:1901360,GO:0005737,GO:1901576,GO:0044710,GO:0051186,GO:1901362,GO:0019637,GO:0051188,GO:0004514,GO:0008150,GO:0071704,GO:0016740,GO:0044699,GO:0019357,GO:0019358,GO:0019359,GO:0044281,GO:0018130,GO:0006139,GO:0009987,GO:0006725,GO:0019365,GO:0009058,GO:…	1473.46	0.7591	1	23	24	440	47.7	5.3	Cytoplasmic	Absence	Cytoplasmic
309250817	BBIF_0360	rph	E3EPM8	243	rph Ribonuclease PH	K00989	COG0689	J	GO:0009022,GO:0090304,GO:0034641,GO:0006807,GO:0003674,GO:0005488,GO:0003676,GO:0034660,GO:0008033,GO:1901363,GO:1901360,GO:0006139,GO:0004549,GO:0000049,GO:0044260,GO:0004540,GO:0016740,GO:0071704,GO:0010467,GO:0016787,GO:0034470,GO:0009987,GO:0006725,GO:0016788,GO:0003824,GO:0008150,GO:0008152,GO:0046483,GO:0016070,GO:0044238,GO:0016779,GO:0004518,GO:0097159,GO:0044237,GO:0043170,GO:0006399,GO:…	729.12	0.4486	1	9	9	243	26.6	6.57	Cytoplasmic	Absence	Cytoplasmic
309250818	BBIF_0361	BBIF_0361	E3EPM9	222	nucleoside-triphosphatase	K02428	COG0127	F	GO:0046434,GO:0009141,GO:0009143,GO:0044248,GO:0034641,GO:0006807,GO:0003674,GO:0044281,GO:0072521,GO:0000166,GO:1901363,GO:1901360,GO:1901361,GO:0044712,GO:0006139,GO:0044710,GO:0043167,GO:0008150,GO:0071704,GO:0044699,GO:0046872,GO:0016787,GO:0043169,GO:0009987,GO:0006725,GO:1901575,GO:1901265,GO:0046700,GO:0036094,GO:0019637,GO:0009117,GO:0008152,GO:0047429,GO:0034655,GO:0009056,GO:0055086,GO:…	476.71	0.6306	1	7	7	222	23.1	5.1	Cytoplasmic	Absence	Cytoplasmic
309250820	BBIF_0363	gpi	E3EPN1	565	Glucose-6-phosphate isomerase	K01810	COG0166	G	GO:0006732,GO:0046364,GO:0009161,GO:0009117,GO:0006139,GO:0019752,GO:0046496,GO:0043436,GO:0034641,GO:0006807,GO:0003674,GO:0044237,GO:0003824,GO:0009123,GO:0072521,GO:0006091,GO:0006090,GO:0072524,GO:0006096,GO:1901360,GO:0006094,GO:0005737,GO:0005575,GO:0044710,GO:0051186,GO:1901575,GO:0009126,GO:0004347,GO:0042278,GO:0009259,GO:0008150,GO:0071704,GO:0044699,GO:0006733,GO:0019637,GO:0046483,GO:…	2661.42	0.7982	1	37	37	565	62.8	5.03	Cytoplasmic	Absence	Cytoplasmic
309250821	BBIF_0364	BBIF_0364	E3EPN2		conserved hypothetical protein				GO:0016020,GO:0016021	164.88	0.0992	1	3	3	383	41.5	5.3	Cytoplasmic	Absence	Cytoplasmic
309250822	BBIF_0365	BBIF_0365	E3EPN3	335	conserved hypothetical protein				GO:0016020,GO:0016021	32.1	0.0388	1	1	1	335	37.1	5.26	Cytoplasmic	Absence	Cytoplasmic
309250823	BBIF_0366	BBIF_0366	E3EPN4	372	conserved hypothetical protein				GO:0016020,GO:0016021	25.68	0.0511	1	1	1	372	38.7	4.96	Cytoplasmic	Absence	Cytoplasmic
309250827	BBIF_0370	ssuB	E3EPN8	497	nitrate/sulfonate/taurine transport system, ATP-binding protein	K02049	COG1116	P	GO:0035639,GO:0003674,GO:0005488,GO:0016887,GO:0043167,GO:1901363,GO:0001883,GO:0001882,GO:0043168,GO:0042626,GO:0016820,GO:0042623,GO:0006200,GO:0000166,GO:0015399,GO:1901265,GO:0032549,GO:0017076,GO:0015411,GO:0022804,GO:0016787,GO:0005275,GO:0005215,GO:0017111,obsolete_biological_process,GO:0036094,GO:0003824,GO:1901682,GO:0022891,GO:0016818,GO:0022892,GO:0030554,GO:0097367,GO:0097159,GO:00434…	214.44	0.1549	1	4	5	497	53.5	5.03	CytoplasmicMembrane	Absence	CytoplasmicMembrane
309250830	BBIF_0373	BBIF_0373	E3EPP1	322	protein containing putative sugar-binding domain				GO:0003674,GO:0030246,GO:0005488	175.5	0.1894	1	4	4	322	34.5	8.07	Cytoplasmic	Absence	Cytoplasmic
309250835	BBIF_0378	rplS	E3EPP	125	rplS LSU ribosomal protein L19P	K02884	COG0335	J	GO:0006412,GO:0003735,GO:0005622,GO:0005840,GO:0030529	580.23	0.624	1	10	10	125	14.1	11.14	Cytoplasmic	Absence	Cytoplasmic
309250836	BBIF_0379	lepB	E3EPP7	271	signal peptidase I	K03100	COG0681	U	GO:0044238,GO:0003674,GO:0016787,GO:0019538,GO:0016021,GO:0016020,GO:0017171,GO:0003824,GO:0043170,GO:0005575,GO:0071704,GO:0070011,GO:0008150,GO:0008152,GO:0006508,GO:0044425,GO:0008233,GO:0031224,GO:0008236	210.15	0.1697	1	3	3	271	29.9	8.05	CytoplasmicMembrane	Absence	CytoplasmicMembrane
309250837	BBIF_0380	rnhB	E3EPP8	233	Ribonuclease HII	K03470	COG0164	L	GO:0090304,GO:0090305,GO:0034641,GO:0006807,GO:0003674,GO:0005488,GO:0003676,GO:1901363,GO:1901360,GO:0006139,GO:0004540,GO:0004521,GO:0004523,GO:0071704,GO:0016787,GO:0009987,GO:0006725,GO:0016788,GO:0016893,GO:0016891,GO:0008150,GO:0008152,GO:0046483,GO:0044238,GO:0003824,GO:0004518,GO:0004519,GO:0044237,GO:0043170,GO:0003723,GO:0097159	350.91	0.4378	1	6	6	233	24.8	6.61	Cytoplasmic	Absence	Cytoplasmic
309250838	BBIF_0381	BBIF_0381	E3EPP9	359	Transcriptional regulator, LacI family				GO:0032774,GO:0090304,GO:0044249,GO:0034641,GO:0006807,GO:0003674,GO:0005623,GO:0034645,GO:0003677,GO:0043170,GO:1901362,GO:1901363,GO:1901360,GO:1901576,GO:0044260,GO:0071704,GO:0010467,GO:0097659,GO:0003676,GO:0018130,GO:0001071,GO:0006139,GO:0009987,GO:0006725,GO:0009058,GO:0009059,GO:0008150,GO:0008152,GO:0034654,GO:0046483,GO:0016070,GO:0044238,GO:0044271,GO:0003700,GO:0097159,GO:0044464,GO:…	173.63	0.2145	1	5	5	359	39.2	7.61	Cytoplasmic	Absence	Cytoplasmic
309250839	BBIF_0382	fadD2	E3EPQ0	647	fadD1 Long-chain-fatty-acid--CoA ligase	K01897	COG0318 COG1022	I Q	GO:0003824,GO:0016874,GO:0003674	1155.92	0.4405	1	21	22	647	69	5.94	Cytoplasmic	Absence	Cytoplasmic
309250840	BBIF_0383	pdxS	E3EPQ1	291	pyridoxine biosynthesis protein	K06215	COG0214	H	GO:0003674,GO:0006732,GO:0044249,GO:0034641,GO:0006807,GO:0009108,GO:0072524,GO:0072525,GO:1901360,GO:1901576,GO:0044710,GO:0051186,GO:1901362,GO:0016829,GO:0051188,GO:0071704,GO:0044699,GO:0042822,GO:0042823,GO:0018130,GO:0046184,GO:0009987,GO:0006725,GO:0003824,GO:0009058,GO:0044711,GO:0044763,GO:0008152,GO:0019438,GO:1901564,GO:0090407,GO:0046483,GO:0044271,GO:0006081,GO:1901566,GO:0044237,GO:…	1014.51	0.7526	1	17	17	291	31	5.03	Cytoplasmic	Absence	Cytoplasmic
309250841	BBIF_0384	pdxT	E3EPQ2	206	glutamine amidotransferase subunit PdxT	K08681	COG0311	H	GO:0003674,GO:0009065,GO:0006732,GO:0019752,GO:0044248,GO:0044249,GO:0034641,GO:0006807,GO:0009108,GO:0044281,GO:0044282,GO:0009064,GO:0072524,GO:1901566,GO:1901360,GO:0044712,GO:1901576,GO:0044710,GO:0051186,GO:0009056,GO:0006520,GO:0006541,GO:0051188,GO:0006543,GO:0072525,GO:0071704,GO:0016740,GO:0044699,GO:0042822,GO:0042823,GO:0046483,GO:1901605,GO:1901606,GO:0046184,GO:0009063,GO:0009987,GO:…	547.37	0.6845	1	10	10	206	22.1	5	Cytoplasmic	Absence	Cytoplasmic
309250844	BBIF_0387	BBIF_0387	E3EPQ5	391	Transcriptional regulator, LacI family				GO:0032774,GO:0090304,GO:0044249,GO:0034641,GO:0006807,GO:0003674,GO:0005623,GO:0034645,GO:0003677,GO:0043170,GO:1901362,GO:1901363,GO:1901360,GO:1901576,GO:0044260,GO:0071704,GO:0010467,GO:0097659,GO:0003676,GO:0018130,GO:0001071,GO:0006139,GO:0009987,GO:0006725,GO:0009058,GO:0009059,GO:0008150,GO:0008152,GO:0034654,GO:0046483,GO:0016070,GO:0044238,GO:0044271,GO:0003700,GO:0097159,GO:0044464,GO:…	338.49	0.2481	1	6	6	391	41.8	5.69	Cytoplasmic	Absence	Cytoplasmic
309250846	BBIF_0389	BBIF_0389	E3EPQ7	294	Aldo/keto diketogulonate reductase				GO:0016614,GO:0016616,GO:0003824,GO:0003674,GO:0050580,GO:0016491	1023.02	0.7653	1	15	15	294	32.4	6.47	Cytoplasmic	Absence	Cytoplasmic
309250849	BBIF_0392	BBIF_0392	E3EPR0	555	Conserved hypothetical membrane spanning protein with MFS_1 domain				GO:0044699,GO:0006810,GO:0008150,GO:0016021,GO:0016020,GO:0044464,GO:0005623,GO:0055085,GO:0005575,GO:0044765,GO:0071944,GO:0044763,GO:1902578,GO:0005886,GO:0044425,GO:0009987,GO:0051234,GO:0051179,GO:0031224	55.45	0.0252	1	1	1	555	59.7	10.14	CytoplasmicMembrane	Absence	CytoplasmicMembrane
309250858	BBIF_0401	topB2	E3EPR9	355	DNA topoisomerase III	K03169	COG0550	L	GO:0071103,GO:0035639,GO:1901363,GO:0090304,GO:0034641,GO:0043228,GO:0003674,GO:0044237,GO:0001883,GO:0043170,GO:0043226,GO:0071840,GO:0001882,GO:0043168,GO:0006139,GO:0044260,GO:0006265,GO:0016043,GO:0043167,GO:0071704,GO:1901360,GO:0032549,GO:0017076,GO:0005694,GO:0005524,GO:0000166,GO:0009987,GO:0006725,GO:1901265,GO:0036094,GO:0006259,GO:0003917,GO:0008150,GO:0008152,GO:0032555,GO:0046483,GO:…	45.44	0.0366	1	2	2	355	40.4	9.83	Cytoplasmic	Absence	Cytoplasmic
309250870	BBIF_0413	BBIF_0413	E3EPT1	527	Conserved hypothetical protein				GO:0016020,GO:0016021	404.18	0.2713	1	8	8	527	55.2	4.64	Unknown	Absence	Unknown
309250871	BBIF_0414	BBIF_0414	E3EPT2	331	Conserved hypothetical secreted protein with G5 domain				GO:0016020,GO:0016021	59.49	0.0544	1	1	1	331	35.5	9.07	Unknown	Absence	Unknown
309250872	BBIF_0415	BBIF_0415	E3EPT3	120	thioredoxin	K03671	COG0526	O	GO:0018904,GO:0042592,GO:0003674,GO:0044281,GO:0050789,GO:0044699,GO:0016491,GO:0044710,GO:0071704,GO:0065007,GO:0016667,GO:0006662,GO:0065008,GO:0019725,GO:0009987,GO:0050794,GO:0003824,GO:0008150,GO:0008152,GO:0045454,GO:0009055,GO:0044763,GO:0015035,GO:0015036	373.03	0.9333	1	7	7	120	12.7	4.22	Cytoplasmic	Absence	Cytoplasmic
309250873	BBIF_0416	BBIF_0416	E3EPT4	208	conserved hypothetical protein				GO:0016787,GO:0003674,GO:0003824	593.88	0.6106	1	10	10	208	23.3	4.91	Cytoplasmic	Absence	Cytoplasmic
309250874	BBIF_0417	BBIF_0417	E3EPT5	283	Hydrolase, alpha/beta fold family				GO:0016787,GO:0003674,GO:0008150,GO:0008152,GO:0003824	378.42	0.4664	1	6	6	283	30.1	4.93	Cytoplasmic	Absence	Cytoplasmic
309250875	BBIF_0418	BBIF_0418	E3EPT6	363	Phosphohydrolase (MutT/nudix family protein)	K03426	COG2816	F	GO:0016787,GO:0016818,GO:0043169,GO:0003824,GO:0000210,GO:0016817,GO:0043167,GO:0016462,GO:0003674,GO:0005488,GO:0046872,GO:0004551	1222.56	0.865	1	20	20	363	39.1	4.98	CytoplasmicMembrane	Absence	CytoplasmicMembrane
309250876	BBIF_0419	BBIF_0419	E3EPT7	616	conserved hypothetical protein with putative peptidoglycan binding domain				GO:0008152,GO:0016740,GO:0016020,GO:0016021	628.63	0.362	1	14	14	616	65.7	5.06	Unknown	Absence	Unknown
309250877	BBIF_0420	gcvH	E3EPT8	135	glycine cleavage system H protein	K02437	COG0509	E	GO:0006546,GO:0019752,GO:1990204,GO:0044248,GO:0006807,GO:0044237,GO:0044282,GO:0009069,GO:0044699,GO:0005737,GO:0005960,GO:0006544,GO:0019464,GO:0006520,GO:0071704,GO:1901575,GO:1901605,GO:1901606,GO:0044712,GO:1902494,GO:0009063,GO:0009987,GO:0044710,GO:0044763,GO:0008152,GO:0043436,GO:1901564,GO:0009056,GO:0009071,GO:0043234,GO:0044238,GO:0032991,GO:1901565,GO:0006082,GO:0046395,GO:0016054,GO:…	92.73	0.1333	1	1	1	135	14.8	3.93	Cytoplasmic	Absence	Cytoplasmic
309250878	BBIF_0421	BBIF_0421	E3EPT9	449	Conserved hypothetical protein with DUF2183 domain					193.35	0.1114	1	4	4	449	49.7	7.72	Unknown	Absence	Unknown
309250879	BBIF_0422	ptrB	E3EPU0	820	oligopeptidase B	K01354	COG1770	E	GO:0044238,GO:0003674,GO:0004175,GO:0004252,GO:0016787,GO:0019538,GO:0003824,GO:0017171,GO:0008238,GO:0043170,GO:0071704,GO:0070011,GO:0008150,GO:0008152,GO:0070008,GO:0006508,GO:0008233,GO:0008236	416.42	0.1512	1	11	11	820	89.9	5.03	Cytoplasmic	Absence	Cytoplasmic
309250881	BBIF_0424	leuB	E3EPU2	343	3-isopropylmalate dehydrogenase	K00052	COG0473	C E	GO:0005488,GO:0000287,GO:0050662,GO:0051287,GO:0043169,GO:0019752,GO:0044249,GO:0006807,GO:0003674,GO:0044237,GO:0044283,GO:0006551,GO:1901363,GO:0044699,GO:0016491,GO:0005737,GO:1901576,GO:0044710,GO:0044711,GO:0006520,GO:0016616,GO:0043167,GO:0071704,GO:1901265,GO:0009098,GO:0046872,GO:1901605,GO:1901607,GO:0008652,GO:0000166,GO:0009987,GO:0036094,GO:0003824,GO:0009058,GO:0044763,GO:0008152,GO:…	1031.39	0.6414	1	17	17	343	37.1	5.02	Cytoplasmic	Absence	Cytoplasmic
309250883	BBIF_0426	BBIF_0426	E3EPU4	239	putative transcriptional regulator, Crp/Fnr family				GO:0032774,GO:0090304,GO:0044249,GO:0034641,GO:0006807,GO:0003674,GO:0005623,GO:0034645,GO:0003677,GO:0043170,GO:1901362,GO:1901363,GO:1901360,GO:1901576,GO:0044260,GO:0016740,GO:0071704,GO:0010467,GO:0097659,GO:0003676,GO:0018130,GO:0016301,GO:0001071,GO:0006139,GO:0009987,GO:0006725,GO:0003824,GO:0009058,GO:0009059,GO:0008150,GO:0008152,GO:0034654,GO:0046483,GO:0016070,GO:0044238,GO:0044271,GO:…	678.03	0.6527	1	11	11	239	27.3	7.09	Cytoplasmic	Absence	Cytoplasmic
309250884	BBIF_0427	BBIF_0427	E3EPU5	772	glycosyl transferase, family 51				GO:1901681,GO:0016787,GO:0008658,GO:0003824,GO:0043177,GO:0033218,GO:0004180,GO:0031406,GO:0043167,GO:0036094,GO:0043168,GO:0016740,GO:0070011,GO:0003674,GO:0005488,GO:0008238,GO:0097159,GO:0033293,GO:0008144,GO:0008233,GO:1901363	1156.62	0.4028	1	22	22	772	82.8	8.31	CytoplasmicMembrane	Absence	CytoplasmicMembrane
309250885	BBIF_0428	baiC	E3ELT7	377	NADH-dependent flavin oxidoreductase YqjM				GO:0043168,GO:0050662,GO:0097367,GO:0097159,GO:1901265,GO:0043167,GO:0036094,GO:0003824,GO:0048037,GO:0005488,GO:0010181,GO:0003674,GO:0000166,GO:1901363,GO:0032553,GO:0016491	1158.86	0.6446	1	17	17	377	40.7	7.59	Cytoplasmic	Absence	Cytoplasmic
309250886	BBIF_0429	pyrD2	E3ELT8	444	Dihydroorotate dehydrogenase	K00226	COG0167	F	GO:0009165,GO:0016634,GO:0055086,GO:0044205,GO:0009218,GO:0009117,GO:0006139,GO:0046132,GO:1901564,GO:0072528,GO:0044249,GO:0034641,GO:0009129,GO:0003674,GO:0044237,GO:0003824,GO:0009161,GO:0046134,GO:0009123,GO:1901362,GO:0046131,GO:0009124,GO:0072527,GO:0006220,GO:0006221,GO:0044710,GO:0044711,GO:0019856,GO:0006206,GO:0006207,GO:0016627,GO:0016020,GO:0046049,GO:0008150,GO:0071704,GO:0019438,GO:…	1413.34	0.7477	1	26	26	444	49.4	6.09	CytoplasmicMembrane	Absence	CytoplasmicMembrane
309250887	BBIF_0430	BBIF_0430	E3ELT9	267	transcriptional regulator, DeoR family				GO:0032774,GO:0090304,GO:0044249,GO:0034641,GO:0006807,GO:0003674,GO:0005623,GO:0034645,GO:0003677,GO:0043170,GO:1901362,GO:1901363,GO:1901360,GO:1901576,GO:0044260,GO:0071704,GO:0010467,GO:0097659,GO:0003676,GO:0018130,GO:0001071,GO:0006139,GO:0009987,GO:0006725,GO:0009058,GO:0009059,GO:0008150,GO:0008152,GO:0034654,GO:0046483,GO:0016070,GO:0044238,GO:0044271,GO:0003700,GO:0097159,GO:0044464,GO:…	411.55	0.4644	1	9	9	267	28.6	6.16	CytoplasmicMembrane	Absence	CytoplasmicMembrane
309250888	BBIF_0431	galT1	E3ELU0	416	galactose-1-phosphate uridylyltransferase	K00965	COG1085	G	GO:0008108,GO:0003674,GO:0008270,GO:0044699,GO:0043169,GO:0044710,GO:0046914,GO:0071704,GO:0043167,GO:0006012,GO:0016740,GO:0046872,GO:0019318,GO:0003824,GO:0008150,GO:0008152,GO:0044723,GO:0044238,GO:0016779,GO:0005975,GO:0005996,GO:0016772,GO:0070569,GO:0005488	1953.61	0.8894	1	32	32	416	46.9	5.39	Cytoplasmic	Absence	Cytoplasmic
309250889	BBIF_0432	galK	E3ELU1	416	Galactokinase	K00849	COG0153	G	GO:0019200,GO:0035639,GO:0003674,GO:0005488,GO:0000166,GO:1901363,GO:0044699,GO:0001882,GO:0005737,GO:0044710,GO:0071704,GO:0043167,GO:0006012,GO:0016740,GO:0001883,GO:0032549,GO:0017076,GO:0004335,GO:0005524,GO:0043168,GO:0016301,GO:0019318,GO:1901265,GO:0036094,GO:0032555,GO:0008150,GO:0008152,GO:0044723,GO:0044238,GO:0005975,GO:0030554,GO:0097367,GO:0005996,GO:0003824,GO:0044464,GO:0005623,GO:…	1155.18	0.5793	1	18	18	416	44.1	5.17	Cytoplasmic	Absence	Cytoplasmic
309250890	BBIF_0433	kgtP	E3ELU2	441	Transporter, major facilitator superfamily MFS1, alpha-ketoglutarate permease				GO:0055085,GO:0016020,GO:0016021	27.1	0.0181	1	1	1	441	47.4	8.69	CytoplasmicMembrane	Absence	CytoplasmicMembrane
309250891	BBIF_0434	BBIF_0434	E3ELU3	90	Conserved hypothetical protein containing ACT binding domain	K07166	COG3830	T	GO:0008152,GO:0016597	210.44	0.4667	1	4	4	90	10.2	5.12	Cytoplasmic	Absence	Cytoplasmic
309250892	BBIF_0435	BBIF_0435	E3ELU4	454	Conserved hypothetical protein with DUF711 domain	K09157	COG2848	D		1452.9	0.522	1	24	24	454	47.4	5.03	Cytoplasmic	Absence	Cytoplasmic
309250894	BBIF_0437	BBIF_0437	E3ELU6	215	RNA methyltransferase, SpoU rRNA Methylase family	K03216	COG0219	J	GO:0005737,GO:0003824,GO:0008757,GO:0044464,GO:0005623,GO:0005622,GO:0005575,GO:0008173,GO:0016740,GO:0016741,GO:0003674,GO:0005488,GO:0003676,GO:0008175,GO:0044424,GO:0008168,GO:0097159,GO:1901363,GO:0003723	366.95	0.4186	1	6	6	215	23.6	5.95	Cytoplasmic	Absence	Cytoplasmic
309250897	BBIF_0440	mutY	E3ELU9	338	A/G-specific DNA glycosylase, HhH-GPD superfamily base excision DNA repair domain protein	K03575	COG1194	L	GO:0090304,GO:0034641,GO:0006807,GO:0003674,GO:0005488,GO:0003676,GO:0003677,GO:1901363,GO:0044699,GO:0006139,GO:0044710,GO:0051540,GO:0044260,GO:0071704,GO:1901360,GO:0016787,GO:0006284,GO:0006281,GO:0009987,GO:0006725,GO:0051716,GO:0016788,GO:0006974,GO:0003824,GO:0006950,GO:0044763,GO:0008152,GO:0046483,GO:0044238,GO:0051539,GO:0004518,GO:0004519,GO:0050896,GO:0044237,GO:0043170,GO:0033554,GO:…	45.45	0.0266	1	1	1	338	37.5	6.09	CytoplasmicMembrane	Absence	CytoplasmicMembrane
309250899	BBIF_0442	rpoB	E3ELV1	1210	DNA-directed RNA polymerase, beta subunit	K03043	COG0085	K	GO:0032774,GO:0034062,GO:0090304,GO:0044249,GO:0034641,GO:0006807,GO:0003674,GO:0005488,GO:0034645,GO:0003677,GO:1901362,GO:1901363,GO:1901360,GO:0001882,GO:1901576,GO:0044260,GO:0016740,GO:0071704,GO:0010467,GO:0097659,GO:0032549,GO:0003676,GO:0018130,GO:0006139,GO:0009987,GO:0006725,GO:0036094,GO:0003824,GO:0009058,GO:0009059,GO:0008150,GO:0008152,GO:0003899,GO:0034654,GO:0046483,GO:0016070,GO:…	3339.94	0.6496	1	58	58	1210	134.2	5.08	Cytoplasmic	Absence	Cytoplasmic
309250900	BBIF_0443	rpoC	E3ELV2	1343	DNA-directed RNA polymerase, beta' subunit	K03046	COG0086	K	GO:0032774,GO:0034062,GO:0090304,GO:0044249,GO:0034641,GO:0006807,GO:0003674,GO:0005488,GO:0034645,GO:0003677,GO:1901362,GO:1901363,GO:1901360,GO:1901576,GO:0044260,GO:0016740,GO:0071704,GO:0010467,GO:0097659,GO:0003676,GO:0018130,GO:0006139,GO:0009987,GO:0006725,GO:0003824,GO:0009058,GO:0009059,GO:0008150,GO:0008152,GO:0003899,GO:0034654,GO:0046483,GO:0016070,GO:0044238,GO:0016779,GO:0044271,GO:…	4652.83	0.6314	1	73	73	1343	148.6	5.48	Cytoplasmic	Absence	Cytoplasmic
309250901	BBIF_0444	BBIF_0444	E3ELV3	181	Conserved hypothetical protein with FHA domain					266.04	0.5083	1	5	5	181	19.4	5.12	Unknown	Absence	Unknown
309250902	BBIF_0445	BBIF_0445	E3ELV4	202	Conserved hypothetical protein					235.18	0.2822	1	4	4	202	21.5	4.31	unknown	Absence	unknown
309250903	BBIF_0446	pp2c2	E3ELV5	297	Protein phosphatase 2C				GO:0006470,GO:0003824,GO:0004722	58.4	0.0673	1	1	1	297	31.8	4.6	Cytoplasmic	Absence	Cytoplasmic
309250905	BBIF_0448	BBIF_0448	E3ELV7	439	Conserved hypothetical protein with DUF58 domain				GO:0016020,GO:0016021	79.32	0.0774	1	2	3	439	48.7	9.31	CytoplasmicMembrane	Absence	CytoplasmicMembrane
309250906	BBIF_0449	BBIF_0449	E3ELV8	568	ATPase associated with various cellular activities, AAA3	K03924	COG0714	R	GO:0035639,GO:0003674,GO:0005488,GO:0016887,GO:0043167,GO:1901363,GO:0001883,GO:0001882,GO:0043168,GO:0006200,GO:0000166,GO:1901265,GO:0032549,GO:0017076,GO:0005524,GO:0016787,GO:0017111,obsolete_biological_process,GO:0036094,GO:0003824,GO:0016818,GO:0030554,GO:0097367,GO:0097159,GO:0016817,GO:0016462,GO:0032559,GO:0032555,GO:0032550,GO:0032553	954.51	0.4208	1	15	15	568	59.3	5.78	Unknown	Presence	Unknown
309250908	BBIF_0451	BBIF_0451	E3ELW0	472	protein kinase				GO:0035639,GO:0003674,GO:0005488,GO:0000166,GO:1901363,GO:1901265,GO:0001882,GO:0043168,GO:0043167,GO:0004674,GO:0016740,GO:0001883,GO:0032549,GO:0017076,GO:0005524,GO:0016301,GO:0004672,GO:0036094,GO:0003824,GO:0030554,GO:0097367,GO:0097159,GO:0016773,GO:0032559,GO:0016772,GO:0032555,GO:0032550,GO:0032553	110.72	0.0678	1	2	2	472	50.5	7.28	CytoplasmicMembrane	Absence	CytoplasmicMembrane
309250909	BBIF_0452	BBIF_0452	E3ELW1	1427	ATP-dependent DNA helicase, UvrD/REP family				GO:0035639,GO:0003674,GO:0005488,GO:0000166,GO:1901363,GO:1901265,GO:0001882,GO:0043168,GO:0043167,GO:0001883,GO:0032549,GO:0017076,GO:0005524,GO:0016787,GO:0036094,GO:0003824,GO:0030554,GO:0097367,GO:0097159,GO:0032559,GO:0032555,GO:0032550,GO:0032553	847.99	0.1584	1	16	16	1427	153.6	5.24	Cytoplasmic	Absence	Cytoplasmic
309250910	BBIF_0453	uvrD1	E3ELW2	1400	ATP-dependent DNA helicase, UvrD/REP helicase	K03657	COG0210		GO:0003676,GO:0008026,GO:0035639,GO:0003674,GO:0005488,GO:0016887,GO:0003677,GO:0003678,GO:0043167,GO:1901363,GO:0001883,GO:0001882,GO:0043168,GO:0042623,GO:0000166,GO:1901265,GO:0032549,GO:0017076,GO:0005524,GO:0016787,GO:0004003,GO:0017111,GO:0004386,GO:0036094,GO:0003824,GO:0008094,GO:0016818,GO:0030554,GO:0097367,GO:0097159,GO:0016817,GO:0016462,GO:0032559,GO:0070035,GO:0032555,GO:0032550,GO:…	874.78	0.1514	1	16	17	1400	153	5.17	Cytoplasmic	Absence	Cytoplasmic
309250911	BBIF_0454	BBIF_0454	E3ELW3	288	Conserved hypothetical protein with acetyltransferase (GNAT family) domain				GO:0008080,GO:0016740,GO:0003824,GO:0016407,GO:0003674,GO:0016747,GO:0016410,GO:0016746	972.31	0.9271	1	17	17	288	31.7	4.74	Cytoplasmic	Absence	Cytoplasmic
309250912	BBIF_0455	BBIF_0455	E3ELW4	460	Conserved hypothetical protein with major facilitator superfamily MFS 1 domain				GO:0044699,GO:0006810,GO:0008150,GO:0016021,GO:0016020,GO:0055085,GO:0005575,GO:0044765,GO:0044763,GO:0031224,GO:0044425,GO:0009987,GO:0051234,GO:0051179,GO:1902578	131.01	0.063	1	3	3	460	49.1	9.69	CytoplasmicMembrane	Absence	CytoplasmicMembrane
309250916	BBIF_0459	dapB	E3ELW8	275	Dihydrodipicolinate reductase				GO:0005488,GO:0003674,GO:0050662,GO:0044237,GO:0019752,GO:0006553,GO:0044249,GO:0006807,GO:0009067,GO:0009066,GO:0044283,GO:0000166,GO:1901363,GO:0044699,GO:0016491,GO:0005737,GO:1901576,GO:0044710,GO:0044711,GO:0016725,GO:0016726,GO:0043650,GO:0006520,GO:0019877,GO:0043167,GO:0071704,GO:1901265,GO:0008839,GO:0051287,GO:0008652,GO:1901605,GO:1901607,GO:0043168,GO:0044238,GO:0009987,GO:0050661,GO:…	848.34	0.6836	1	14	14	275	28.8	6.29	Cytoplasmic	Absence	Cytoplasmic
309250917	BBIF_0460	dapA	E3ELW9	296	dihydrodipicolinate synthase	K01714	COG0329	E M	GO:0003674,GO:0044237,GO:0008840,GO:0019752,GO:0006553,GO:0044249,GO:0006807,GO:0009067,GO:0009066,GO:0044283,GO:0044699,GO:0005737,GO:1901576,GO:0044710,GO:0044711,GO:0016840,GO:0016843,GO:0043650,GO:0006520,GO:0019877,GO:0071704,GO:0008652,GO:1901605,GO:1901607,GO:0044238,GO:0009987,GO:0009085,GO:0009058,GO:0044763,GO:0008152,GO:0043436,GO:0043648,GO:1901564,GO:1901566,GO:0006082,GO:0003824,GO:…	592	0.4899	1	12	12	296	31.3	5.8	Cytoplasmic	Absence	Cytoplasmic
309250918	BBIF_0461	BBIF_0461	E3ELX0	613	Conserved hypothetical protein with metallo-beta-lactamase domain	K12574	COG0595	J	GO:0016787,GO:0043169,GO:0097159,GO:0016788,GO:0043167,GO:0003824,GO:0003674,GO:0005488,GO:0003676,GO:0046872,GO:1901363,GO:0003723	1726.73	0.7113	1	30	30	613	67.1	6.51	Cytoplasmic	Absence	Cytoplasmic
309250919	BBIF_0462	pepN	E3ELX1	870	Membrane alanine aminopeptidase	K01256	COG0308	E	GO:0004177,GO:0044238,GO:0003674,GO:0046914,GO:0016787,GO:0019538,GO:0003824,GO:0043167,GO:0008238,GO:0043169,GO:0043170,GO:0071704,GO:0070011,GO:0008150,GO:0005488,GO:0008152,GO:0006508,GO:0008233,GO:0046872,GO:0008237,GO:0008270	3100.76	0.6529	1	46	46	870	97.1	4.84	Cytoplasmic	Absence	Cytoplasmic
309250922	BBIF_0465	mrsA	E3ELX4	461	phosphoglucosamine mutase	K03431	COG1109	G	GO:0044238,GO:0003674,GO:0005975,GO:0016853,GO:0043169,GO:0008966,GO:0003824,GO:0000287,GO:0043167,GO:0071704,GO:0008150,GO:0005488,GO:0008152,GO:0016868,GO:0016866,GO:0046872	1674.26	0.705	1	24	24	461	48.3	5.39	Cytoplasmic	Absence	Cytoplasmic
309250923	BBIF_0466	def	E3ELX5	217	Peptide deformylase	K01462	COG0242	J	GO:0043169,GO:0044249,GO:0003674,GO:0005488,GO:0034645,GO:1901576,GO:0044260,GO:0043167,GO:0071704,GO:0010467,GO:0005506,GO:0046872,GO:0016787,GO:0044267,GO:0009987,GO:0003824,GO:0009058,GO:0009059,GO:0008150,GO:0008152,GO:0042586,GO:0044238,GO:0046914,GO:0019538,GO:0016810,GO:0016811,GO:0044237,GO:0043170,GO:0006412	546.58	0.5346	1	10	10	217	24.6	4.77	Cytoplasmic	Absence	Cytoplasmic
309250925	BBIF_0468	vsr	E3ELX7	214	DNA mismatch endonuclease vsr	K07458	COG3727	L	GO:0006298,GO:0090305,GO:0004519	50.54	0.0327	1	2	2	214	23.7	9.64	Cytoplasmic	Absence	Cytoplasmic
309250926	BBIF_0469	BBIF_0469	E3ELX8	398	Aspartate/tyrosine/aromatic aminotransferase				GO:0043168,GO:0003674,GO:0004069,GO:0080130,GO:0003824,GO:0097159,GO:0016740,GO:0070546,GO:0043167,GO:0008483,GO:0009058,GO:0004838,GO:0008150,GO:0005488,GO:0008152,GO:0008793,GO:0048037,GO:0070547,GO:0016769,GO:1901363,GO:0030170	691.56	0.4171	1	12	12	398	43.7	5.43	Cytoplasmic	Absence	Cytoplasmic
309250928	BBIF_0471	BBIF_0471	E3ELY0	249	Conserved hypothetical protein					495.36	0.6867	1	9	9	249	26.6	8.18	Cytoplasmic	Absence	Cytoplasmic
309250929	BBIF_0472	BBIF_0472	E3ELY1	269	Dinucleotide-utilizing enzyme				GO:0016779,GO:0016772,GO:0003824,GO:0016740,GO:0003674,GO:0008152,GO:0008150	286.83	0.3346	1	6	6	269	28.3	6.21	Cytoplasmic	Absence	Cytoplasmic
309250930	BBIF_0473	BBIF_0473	E3ELY2	455	pyridine nucleotide-disulfide oxidoreductase family protein				GO:1901363,GO:0042592,GO:0003674,GO:0005488,GO:0043167,GO:0050789,GO:0044699,GO:0016491,GO:0005737,GO:0050662,GO:0050660,GO:0050451,GO:0000166,GO:0065007,GO:1901265,GO:0016667,GO:0016668,GO:0065008,GO:0019725,GO:0043168,GO:0009987,GO:0050794,GO:0036094,GO:0003824,GO:0008150,GO:0045454,GO:0048037,GO:0097159,GO:0044464,GO:0005623,GO:0005622,GO:0005575,GO:0016651,GO:0044424,GO:0044763	127.07	0.1538	1	4	5	455	49	5.74	Cytoplasmic	Absence	Cytoplasmic
309250931	BBIF_0474	iunH1	E3ELY3	325	Inosine/uridine-preferring nucleoside hydrolase				GO:0016787,GO:0003674,GO:0003824	331.01	0.3631	1	5	5	325	34.8	5.1	Cytoplasmic	Absence	Cytoplasmic
309250932	BBIF_0475	BBIF_0475	E3ELY4	309	Conserved hypothetical membrane spanning protein with endonuclease/exonuclease/phosphatase family domain				GO:0016787,GO:0004518,GO:0004519,GO:0004527,GO:0016788,GO:0003824,GO:0003674	136.01	0.165	1	3	4	309	33.8	7.18	CytoplasmicMembrane	Absence	CytoplasmicMembrane
309250934	BBIF_0477	BBIF_0477	E3ELY6	471	exodeoxyribonuclease VII, large subunit	K03601	COG1570	L	GO:0016796,GO:0009318,GO:0044248,GO:0090305,GO:0034641,GO:0006807,GO:0003674,GO:0044237,GO:0003676,GO:0043170,GO:1901363,GO:1901360,GO:1901361,GO:0005737,GO:0006139,GO:0090304,GO:0044265,GO:0004529,GO:0044260,GO:0004527,GO:0006308,GO:0071704,GO:0016787,GO:1902494,GO:0008855,GO:0009987,GO:0006725,GO:1901575,GO:0016788,GO:0046700,GO:0019439,GO:0008150,GO:0008152,GO:0016895,GO:0034655,GO:0009056,GO:…	451.98	0.3036	1	9	9	471	51.7	6.71	Cytoplasmic	Absence	Cytoplasmic
309250935	BBIF_0478	nrdD	E3ELY7	794	anaerobic ribonucleoside-triphosphate reductase	K00527	COG1328	E	GO:0035639,GO:0090304,GO:0044249,GO:0034641,GO:0006807,GO:0003674,GO:0005488,GO:0034645,GO:0000166,GO:1901363,GO:1901360,GO:0001882,GO:0043168,GO:1901576,GO:0016725,GO:0044260,GO:0008998,GO:0043167,GO:0071704,GO:0006260,GO:0001883,GO:0032549,GO:0017076,GO:0016491,GO:0005524,GO:0006139,GO:0009987,GO:0006725,GO:1901265,GO:0036094,GO:0032555,GO:0009058,GO:0009059,GO:0008150,GO:0008152,GO:0046483,GO:…	548.69	0.2771	1	14	14	794	89.4	6.05	Cytoplasmic	Absence	Cytoplasmic
309250936	BBIF_0479	nrdG	E3ELY8	235	anaerobic ribonucleoside-triphosphate reductase activating protein	K04068	COG0602	R	GO:0005737,GO:0051539,GO:0070283,GO:0051536,GO:0044464,GO:0005623,GO:0005622,GO:0005575,GO:0003824,GO:0003674,GO:0005488,GO:0044424,GO:0051540,GO:0016491,GO:0043364,GO:0043365	230.53	0.2128	1	5	5	235	26.7	6.09	Cytoplasmic	Absence	Cytoplasmic
309250937	BBIF_0480	BBIF_0480	E3ELY9	1674	putative CoA-substrate-specific enzyme activase					725.26	0.1296	1	15	17	1674	182.5	6.23	Cytoplasmic	Absence	Cytoplasmic
309250938	BBIF_0481	BBIF_0481	E3ELZ0	303	Conserved hypothetical protein				GO:0016020,GO:0016021	142.93	0.2442	1	4	5	303	33.5	8.02	Unknown	Absence	Unknown
309250939	BBIF_0482	gshA	E3ELZ1	423	glutamate-cysteine ligase, GCS2	K01919	COG2918	O	GO:0016879,GO:1901576,GO:1901564,GO:0006575,GO:1901566,GO:0003824,GO:0042398,GO:0004357,GO:0009987,GO:0044237,GO:0016881,GO:0071704,GO:0009058,GO:0006807,GO:0008150,GO:0008152,GO:0003674,GO:0016874	28.57	0.0213	1	1	1	423	48.7	5.19	Cytoplasmic	Absence	Cytoplasmic
309250940	BBIF_0483	BBIF_0483	E3ELZ2	1223	conserved protein with the pectin lyase fold domain				GO:0008152,GO:0016829	3720.19	0.6288	1	52	52	1223	129.9	5.24	Extracellular	Presence	Extracellular
309250941	BBIF_0484	BBIF_0484	E3ELZ3	244	Conserved hypothetical protein with ABC-type xylose transport domain					503.76	0.5533	1	8	8	244	24.7	5.41	Unknown	Absence	Unknown
309250943	BBIF_0486	BBIF_0486	E3ELZ5	177	Transcriptional regulator, MarR family				GO:0006351,GO:0006355,GO:0003677,GO:0003700	107.97	0.1751	1	2	2	177	20	6.54	Cytoplasmic	Absence	Cytoplasmic
309250944	BBIF_0487	BBIF_0487	E3ELZ6	627	ATP-binding cassette, subfamily B	K06147	COG1132 COG2274 COG5265	V V O	GO:0008152,GO:0055085,GO:0000166,GO:0005524,GO:0005524,GO:0016887,GO:0042626,GO:0016020	315.84	0.1563	1	7	7	627	68.4	5.74	CytoplasmicMembrane	Absence	CytoplasmicMembrane
309250945	BBIF_0488	BBIF_0488	E3ELZ7	671	ATP-binding cassette, subfamily B	K06147	COG1132 COG2274 COG5265	V I O	GO:0035639,GO:0003674,GO:0005488,GO:0016887,GO:0000166,GO:1901363,GO:0031224,GO:0001882,GO:0043168,GO:0042626,GO:0016820,GO:0042623,GO:0016021,GO:0016020,GO:1901265,GO:0006200,GO:0043167,GO:0015399,GO:0001883,GO:0032549,GO:0017076,GO:0005524,GO:0016787,GO:0005215,GO:0017111,obsolete_biological_process,GO:0036094,GO:0003824,GO:0016818,GO:0030554,GO:0097367,GO:0097159,GO:0043492,GO:0016817,GO:00154…	432.64	0.2101	1	10	10	671	74.1	6.1	CytoplasmicMembrane	Absence	CytoplasmicMembrane
309250946	BBIF_0489	BBIF_0489	E3ELZ8	328	Conserved hypothetical protein with patatin-like phospholipase domain				GO:0044238,GO:0044710,GO:0006629,GO:0071704,GO:0008150,GO:0008152,GO:0044699	460.27	0.4055	1	10	10	328	35.9	5.78	Cytoplasmic	Absence	Cytoplasmic
309250947	BBIF_0490	murI	E3ELZ9	269	glutamate racemase	K01776	COG0796	M	GO:0022604,GO:0030203,GO:0034645,GO:0022603,GO:0047661,GO:0051128,GO:0044036,GO:0006807,GO:0003674,GO:0009252,GO:0009653,GO:0050789,GO:0071840,GO:0044038,GO:1901576,GO:0044710,GO:0044711,GO:0000902,GO:0044260,GO:0048869,GO:0036361,GO:0016043,GO:0032989,GO:0071554,GO:0071704,GO:0044085,GO:0065007,GO:0044699,GO:0065008,GO:0016855,GO:0032502,GO:0050793,GO:0009987,GO:0000270,GO:0050794,GO:0044767,GO:…	881.62	0.7732	1	14	14	269	29.4	5.9	Cytoplasmic	Absence	Cytoplasmic
309250948	BBIF_0491	dapF	E3EM00	299	Diaminopimelate epimerase	K01778	COG0253	E	GO:0003674,GO:0036361,GO:0044237,GO:0019752,GO:0006553,GO:0044249,GO:0006807,GO:0009067,GO:0009066,GO:0044283,GO:0044699,GO:0005737,GO:1901576,GO:0044710,GO:0044711,GO:0006520,GO:0071704,GO:0008837,GO:0008652,GO:1901605,GO:1901607,GO:0044238,GO:0009987,GO:0009085,GO:0009058,GO:0044763,GO:0047661,GO:0008152,GO:0043436,GO:0016853,GO:0043648,GO:0016854,GO:0016855,GO:1901564,GO:1901566,GO:0006082,GO:…	518.71	0.4716	1	9	9	299	31.9	4.75	Cytoplasmic	Absence	Cytoplasmic
309250950	BBIF_0493	BBIF_0493	E3EM02	293	PHP C-terminal domain protein	K07053	COG0613	R	GO:0003676,GO:0034061,GO:0090304,GO:0044249,GO:0034641,GO:0006807,GO:0003674,GO:0005488,GO:0034645,GO:0003677,GO:1901363,GO:1901360,GO:1901576,GO:0044260,GO:0003887,GO:0071704,GO:0016740,GO:0006260,GO:0006139,GO:0009987,GO:0006725,GO:0003824,GO:0009058,GO:0009059,GO:0008150,GO:0008152,GO:0046483,GO:0044238,GO:0016779,GO:0097159,GO:0044237,GO:0043170,GO:0016772,GO:0006259	386.16	0.3857	1	7	7	293	31.7	6.25	Cytoplasmic	Absence	Cytoplasmic
309250951	BBIF_0494	BBIF_0494	E3EM03	74	Conserved hypothetical protein					72.49	0.2568	1	2	2	74	7.6	4.78	CytoplasmicMembrane	Absence	CytoplasmicMembrane
309250952	BBIF_0495	BBIF_0495	E3EM04	495	Conserved hypothetical protein				GO:0003824,GO:0016740,GO:0003674,GO:0016772	936.9	0.4707	1	17	18	495	52.9	4.91	Cytoplasmic	Absence	Cytoplasmic
309250953	BBIF_0496	uvrD2	E3EM05	499	DNA helicase II containing UvrD/REP helicase domain	K03657	COG0210	L	GO:0003676,GO:0008026,GO:0035639,GO:0003674,GO:0005488,GO:0016887,GO:0003677,GO:0003678,GO:0043167,GO:1901363,GO:0001883,GO:0001882,GO:0043168,GO:0042623,GO:0000166,GO:1901265,GO:0032549,GO:0017076,GO:0005524,GO:0016787,GO:0004003,GO:0017111,GO:0004386,GO:0036094,GO:0003824,GO:0008094,GO:0016818,GO:0030554,GO:0097367,GO:0097159,GO:0016817,GO:0016462,GO:0032559,GO:0070035,GO:0032555,GO:0032550,GO:…	381.87	0.1964	1	6	6	499	54.6	5.8	Cytoplasmic	Absence	Cytoplasmic
309250954	BBIF_0497	BBIF_0497	E3EM06	514	Conserved hypothetical protein with DUF2342 domain					666.34	0.4163	1	13	13	514	54.9	4.63	Cytoplasmic	Absence	Cytoplasmic
309250955	BBIF_0498	BBIF_0498	E3EM07	282	Conserved hypothetical protein with Lon protease (S16) C-terminal proteolytic domain	K07177	COG3480	T	GO:0004176,GO:0004252,GO:0004175,GO:0003674,GO:0016887,GO:0008233,GO:0008236,GO:0042623,GO:0071704,GO:0006508,GO:0016787,GO:0017171,GO:0017111,GO:0003824,GO:0008150,GO:0008152,GO:0044238,GO:0016818,GO:0019538,GO:0016817,GO:0043170,GO:0016462,GO:0070011	44.61	0.1879	1	2	2	282	29.1	5.54	Cytoplasmic	Absence	Cytoplasmic
309250956	BBIF_0499	BBIF_0499	E3EM08	138	Conserved hypothetical protein with DUF3052 domain					125.05	0.3478	1	2	2	138	14.9	4.12	Unknown	Absence	Unknown
309250957	BBIF_0500	BBIF_0500	E3EM09	335	transcriptional regulator, LacI family	K02529	COG1609	K	GO:0032774,GO:0090304,GO:0044249,GO:0034641,GO:0006807,GO:0003674,GO:0005623,GO:0034645,GO:0003677,GO:0043170,GO:1901362,GO:1901363,GO:1901360,GO:1901576,GO:0044260,GO:0071704,GO:0010467,GO:0097659,GO:0003676,GO:0018130,GO:0001071,GO:0006139,GO:0009987,GO:0006725,GO:0009058,GO:0009059,GO:0008150,GO:0008152,GO:0034654,GO:0046483,GO:0016070,GO:0044238,GO:0044271,GO:0003700,GO:0097159,GO:0044464,GO:…	25.51	0.0299	1	1	1	335	36.9	5.63	Cytoplasmic	Absence	Cytoplasmic
309250959	BBIF_0502	thiD	E3EM11	298	phosphomethylpyrimidine kinase	K00941	COG0351	H	GO:0006772,GO:0035639,GO:0016776,GO:0072528,GO:0044249,GO:0034641,GO:0006807,GO:0003674,GO:0044281,GO:0001883,GO:0044283,GO:0000166,GO:1901362,GO:1901363,GO:1901360,GO:0072527,GO:0043168,GO:1901576,GO:0044710,GO:0044711,GO:0042724,GO:0016765,GO:0043167,GO:0071704,GO:0016740,GO:0044699,GO:0032549,GO:0017076,GO:0001882,GO:0005524,GO:0018130,GO:0004789,GO:0006767,GO:0006766,GO:0009228,GO:0008972,GO:…	514.54	0.4362	1	7	7	298	31	5	Unknown	Absence	Unknown
309250960	BBIF_0503	BBIF_0503	E3EM12	402	ATPase family associated with various cellular activities (AAA)	K13525	COG0464		GO:0035639,GO:0003674,GO:0005488,GO:0000166,GO:1901363,GO:0001883,GO:0001882,GO:0043168,GO:0043167,GO:1901265,GO:0032549,GO:0017076,GO:0005524,GO:0016787,GO:0017111,GO:0036094,GO:0003824,GO:0016818,GO:0030554,GO:0097367,GO:0097159,GO:0016817,GO:0016462,GO:0032559,GO:0032555,GO:0032550,GO:0032553	1278.92	0.6119	1	17	17	402	44.2	5.19	CytoplasmicMembrane	Absence	CytoplasmicMembrane
309250962	BBIF_0505	thiE	E3EM14	918	Thiamine biosynthesis protein thiC	K03147	COG0422	H	GO:0003674,GO:0006772,GO:0006732,GO:0072528,GO:0044249,GO:0034641,GO:0006807,GO:0009108,GO:0044281,GO:0044711,GO:0044283,GO:1901362,GO:1901360,GO:0072527,GO:1901576,GO:0044710,GO:0051186,GO:0042724,GO:0046914,GO:0016765,GO:0051540,GO:0016829,GO:0042357,GO:0008270,GO:0051188,GO:0043167,GO:0071704,GO:0016740,GO:0044699,GO:0046872,GO:0018130,GO:0004789,GO:0006767,GO:0006766,GO:0009229,GO:0009228,GO:…	2272.06	0.6917	1	40	40	918	100.2	5.38	Cytoplasmic	Absence	Cytoplasmic
309250963	BBIF_0506	thiM	E3EMP4	299	Hydroxyethylthiazole kinase	K00878	COG2145	H	GO:0003674,GO:0000287,GO:0006772,GO:0006732,GO:0016772,GO:0003824,GO:0072528,GO:0044249,GO:0034641,GO:0006807,GO:0009108,GO:0044281,GO:0044711,GO:0044283,GO:0000166,GO:1901362,GO:1901363,GO:1901360,GO:0072527,GO:0043168,GO:1901576,GO:0044710,GO:0051186,GO:0042724,GO:0042357,GO:0051188,GO:0035639,GO:0043167,GO:0071704,GO:0016740,GO:0044699,GO:0032549,GO:0017076,GO:0001882,GO:0005524,GO:0018130,GO:…	244.61	0.3211	1	5	5	299	31.2	5	Unknown	Absence	Unknown
309250964	BBIF_0507	BBIF_0507	E3EMP5	1935	beta-galactosidase BbgIII	K01190	COG3250	G	GO:0044238,GO:1901575,GO:0005975,GO:0005976,GO:0016787,GO:0016052,GO:0016798,GO:0003824,GO:0043170,GO:0071704,GO:0008150,GO:0008152,GO:0004553,GO:0003674,GO:0000272,GO:0009056,GO:0009057	3702.66	0.4786	1	65	65	1935	206.6	5.95	Extracellular	Presence	Cellwall
309250965	BBIF_0508	glyS	E3EMP6	506	glycyl-tRNA synthetase	K01880	COG0423	J	GO:0005488,GO:0032550,GO:0035639,GO:0006139,GO:0019752,GO:0090304,GO:0044249,GO:0034641,GO:0006807,GO:0003674,GO:0044237,GO:0034645,GO:0034660,GO:0043170,GO:1901363,GO:1901360,GO:0001882,GO:0005737,GO:0044267,GO:0044710,GO:0004812,GO:0044260,GO:0097367,GO:0006520,GO:0043167,GO:0071704,GO:0010467,GO:0044699,GO:0032549,GO:0017076,GO:0005524,GO:0006426,GO:0043168,GO:1901576,GO:0000166,GO:0009987,GO:…	1677.63	0.7154	1	27	27	506	57.1	5.49	Cytoplasmic	Absence	Cytoplasmic
309250966	BBIF_0509	BBIF_0509	E3EMP7	426	putative TIM-barrel protein				GO:0009451,GO:0090304,GO:0034641,GO:0006807,GO:0003674,GO:0005488,GO:0002943,GO:0008033,GO:0034660,GO:0000166,GO:1901363,GO:1901360,GO:0016491,GO:0043168,GO:0006139,GO:0050660,GO:0044260,GO:0016627,GO:0043167,GO:0071704,GO:0010467,GO:1901265,GO:0006400,GO:0034470,GO:0050662,GO:0009987,GO:0006725,GO:0036094,GO:0017150,GO:0043412,GO:0008150,GO:0008152,GO:0046483,GO:0016070,GO:0044238,GO:0003824,GO:…	130.71	0.0915	1	3	3	426	47	5.92	Cytoplasmic	Absence	Cytoplasmic
309250967	BBIF_0510	ftsZ	E3EMP8	426	cell division protein FtsZ	K03531	COG0206	D	GO:0003674,GO:0022607,GO:0070271,GO:0043933,GO:0019954,GO:1901363,GO:1903047,GO:0016817,GO:0022402,GO:0061640,GO:0001883,GO:0034622,GO:0000166,GO:0043168,GO:0071840,GO:0001882,GO:0005737,GO:0000003,GO:0071822,GO:0016462,GO:0003824,GO:0000281,GO:0016043,GO:0043167,GO:0065003,GO:0035639,GO:0051301,GO:0032549,GO:0017076,GO:0005525,GO:0032561,GO:0000910,GO:0009987,GO:0032506,GO:0000278,GO:0032505,GO:…	1627.09	0.7676	1	25	25	426	44.2	4.81	unknown	Absence	unknown
309250968	BBIF_0511	sepF	E3EMP9	156	Conserved hypothetical protein with DUF552 domain	K09772	COG1799	D	GO:0022607,GO:1903047,GO:0022402,GO:0061640,GO:0044699,GO:0005737,GO:0071840,GO:0000281,GO:0016043,GO:0051301,GO:0032506,GO:0000278,GO:0009987,GO:0008150,GO:1902410,GO:0000910,GO:0007049,GO:0000917,GO:0044464,GO:0090529,GO:0005623,GO:0005622,GO:0005575,GO:0044085,GO:0044424,GO:0044763	275.44	0.2821	1	4	4	156	16.8	4.68	Cytoplasmic	Absence	Cytoplasmic
309250969	BBIF_0512	BBIF_0512	E3EMQ0	93	Conserved hypothetical membrane spanning protein with YGGT family	K02221	COG0762	S	GO:0016020,GO:0016021	68.4	0.129	1	1	1	93	10.8	9.98	CytoplasmicMembrane	Absence	CytoplasmicMembrane
309250970	BBIF_0513	BBIF_0513	E3EMQ1	433	Conserved hypothetical protein with DivIVA domain				GO:0005737,GO:0007049,GO:0009987,GO:0044464,GO:0005623,GO:0005622,GO:0005575,GO:0044763,GO:0044699,GO:0044424,GO:0008150,GO:0051301	1796.38	0.6582	1	23	24	433	48.1	5.06	Cytoplasmic	Absence	Cytoplasmic
309250971	BBIF_0514	lspA	E3EMQ2	225	lipoprotein signal peptidase	K03101	COG0597	M U	GO:0004175,GO:0071944,GO:0003674,GO:0008233,GO:0031224,GO:0016021,GO:0016020,GO:0070001,GO:0071704,GO:0006508,GO:0016787,GO:0003824,GO:0008150,GO:0008152,GO:0005886,GO:0044238,GO:0019538,GO:0044464,GO:0005623,GO:0043170,GO:0005575,GO:0070011,GO:0004190,GO:0044425	105.23	0.1067	1	2	2	225	23.7	4.91	CytoplasmicMembrane	Absence	CytoplasmicMembrane
309250972	BBIF_0515	BBIF_0515	E3EMQ3	313	Ribosomal large subunit pseudouridine synthase	K06180	COG0564	J	GO:0009451,GO:0090304,GO:0034641,GO:0006807,GO:0003674,GO:0005488,GO:0003676,GO:0016866,GO:0001522,GO:1901363,GO:1901360,GO:0006139,GO:0044260,GO:0071704,GO:0009987,GO:0006725,GO:0009982,GO:0003824,GO:0043412,GO:0008150,GO:0008152,GO:0046483,GO:0016070,GO:0044238,GO:0016853,GO:0097159,GO:0044237,GO:0043170,GO:0003723	151.42	0.1214	1	3	3	313	34.1	6.76	Cytoplasmic	Absence	Cytoplasmic
309250974	BBIF_0517	BBIF_0517	E3EMQ5	114	Conserved hypothetical protein					36.35	0.1316	1	2	2	114	13.4	4.84	Cytoplasmic	Absence	Cytoplasmic
309250975	BBIF_0518	dapD	E3EMQ6	339	2,3,4,5-tetrahydropyridine-2-carboxylate N-succinyltransferase	K00674	COG2171	E	GO:0005488,GO:0016749,GO:0003674,GO:0000287,GO:0044237,GO:0043169,GO:0019752,GO:0006553,GO:0044249,GO:0006807,GO:0009067,GO:0009066,GO:0044283,GO:0044699,GO:0005737,GO:1901576,GO:0044710,GO:0044711,GO:0043650,GO:0006520,GO:0008666,GO:0019877,GO:0043167,GO:0071704,GO:0016740,GO:0016746,GO:0016747,GO:0016410,GO:0016748,GO:0008652,GO:1901605,GO:1901607,GO:0044238,GO:0009987,GO:0009085,GO:0009058,GO:…	710.11	0.5516	1	12	12	339	35.4	6.81	unknown	Absence	unknown
309250976	BBIF_0519	prfB	E3EMQ7	375	peptide chain release factor 2 with RF-1 domain	K02836	COG1186	J	GO:0005737,GO:0008079,GO:0016149,GO:0097159,GO:0008135,GO:0044464,GO:0005623,GO:0005622,GO:0005575,GO:0003674,GO:0005488,GO:0003676,GO:0044424,GO:0003747,GO:1901363,GO:0003723	548.59	0.392	1	10	10	375	41.6	4.88	Cytoplasmic	Absence	Cytoplasmic
309250977	BBIF_0520	ftsE	E3EMQ8	474	cell division ATP-binding protein FtsE	K09812	COG2884	D	GO:0008152,GO:0051301,GO:0000166,GO:0005524,GO:0016887	887.79	0.4979	1	15	15	474	51	5.15	CytoplasmicMembrane	Absence	CytoplasmicMembrane
309250978	BBIF_0521	ftsX	E3EMQ9	307	Cell division protein ftsX	K09811	COG2177	D	GO:0044699,GO:0009987,GO:0008150,GO:0007049,GO:0016021,GO:0016020,GO:0044464,GO:0005623,GO:0005575,GO:0071944,GO:0044763,GO:0051301,GO:0005886,GO:0044425,GO:0031224	342.33	0.241	1	6	6	307	33.8	8.97	CytoplasmicMembrane	Presence	CytoplasmicMembrane
309250979	BBIF_0522	BBIF_0522	E3EMR0	486	Conserved hypothetical protein with CHAP domain					713.52	0.3539	1	12	12	486	50.8	6.28	Cellwall	Presence	Extracellular
309250980	BBIF_0523	smpB	E3EMR1	159	SsrA-binding protein	K03664	COG0691	O	GO:0005737,GO:0097159,GO:0044464,GO:0005623,GO:0005622,GO:0005575,GO:0003674,GO:0005488,GO:0003676,GO:0044424,GO:1901363,GO:0003723	286.91	0.3522	1	7	7	159	18.4	10.11	Cytoplasmic	Absence	Cytoplasmic
309250981	BBIF_0524	BBIF_0524	E3EMR2	253	23S RNA-specific pseudouridylate synthase	K06177	COG0564	J	GO:0001522,GO:0009451,GO:0003723,GO:0009982	63.48	0.0553	1	1	1	253	29	8.32	Cytoplasmic	Absence	Cytoplasmic
309250986	BBIF_0529	BBIF_0529	E3EMR7	524	Conserved hypothetical protein with DivIVA domain					996.45	0.3454	1	14	14	524	55	5.01	Cytoplasmic	Absence	Cytoplasmic
309250987	BBIF_0530	dxr	E3EMR8	396	1-deoxy-D-xylulose 5-phosphate reductoisomerase	K00099	COG0743	C E	GO:0050662,GO:0019752,GO:0044249,GO:0019288,GO:0046490,GO:0003674,GO:0044281,GO:0006090,GO:1901363,GO:0044699,GO:0016491,GO:0043168,GO:1901576,GO:0044710,GO:0044711,GO:0030604,GO:0097159,GO:0019682,GO:0006796,GO:0043167,GO:0071704,GO:1901265,GO:0046872,GO:0006644,GO:0009987,GO:0006629,GO:0043169,GO:0006721,GO:0006720,GO:0009240,GO:0050661,GO:0032787,GO:0036094,GO:0003824,GO:0009058,GO:0044763,GO:…	509.83	0.3333	1	7	7	396	42.2	5.69	Cytoplasmic	Absence	Cytoplasmic
309250988	BBIF_0531	ispG	E3EMR9	436	1-hydroxy-2-methyl-2-(E)-butenyl 4-diphosphate synthase with GcpE domain	K03526	COG0821	I	GO:0043169,GO:0019752,GO:0044249,GO:0019288,GO:0046490,GO:0003674,GO:0044281,GO:0006090,GO:0044699,GO:0016491,GO:1901576,GO:0044710,GO:0044711,GO:0016725,GO:0046914,GO:0051539,GO:0019682,GO:0006796,GO:0043167,GO:0071704,GO:0005506,GO:0046872,GO:0046429,GO:0006644,GO:0009987,GO:0006629,GO:0052592,GO:0006721,GO:0006720,GO:0009240,GO:0032787,GO:0003824,GO:0009058,GO:0044763,GO:0008152,GO:0043436,GO:…	719.16	0.3899	1	13	13	436	45.9	6.65	Cytoplasmic	Absence	Cytoplasmic
309250990	BBIF_0533	recO	E3EMS1	260	DNA repair protein RecO	K03584	COG1381	L	GO:0090304,GO:0034641,GO:0006807,GO:0044699,GO:0006139,GO:0051716,GO:0044260,GO:0071704,GO:1901360,GO:0006281,GO:0009987,GO:0006725,GO:0044710,GO:0006974,GO:0006950,GO:0044763,GO:0008152,GO:0046483,GO:0006310,GO:0044238,GO:0050896,GO:0044237,GO:0043170,GO:0033554,GO:0006259,GO:0008150	107.83	0.1654	1	3	3	260	27.8	7.02	Cytoplasmic	Absence	Cytoplasmic
309250991	BBIF_0534	uppS	E3EMS2	263	undecaprenyl diphosphate synthase	K00806	COG0020	I	GO:0043169,GO:0004659,GO:0003824,GO:0000287,GO:0043167,GO:0016765,GO:0016740,GO:0003674,GO:0005488,GO:0046872	457.02	0.4487	1	8	8	263	30	6.87	Cytoplasmic	Absence	Cytoplasmic
309250992	BBIF_0535	BBIF_0535	E3EMS3	324	Conserved hypothetical protein with DUF1963 domain					704.47	0.6605	1	14	14	324	36.5	5.02	Cytoplasmic	Absence	Cytoplasmic
309250994	BBIF_0537	dnaE	E3EMS5	1189	DNA polymerase III, alpha subunit	K02337	COG0587	L	GO:0003676,GO:0034061,GO:0090304,GO:0044249,GO:0034641,GO:0006807,GO:0003674,GO:0044237,GO:0034645,GO:0003677,GO:0043170,GO:1901363,GO:1901360,GO:0005737,GO:1901576,GO:0008408,GO:0044260,GO:0004527,GO:0003887,GO:0071704,GO:0016740,GO:0006260,GO:0016787,GO:0006139,GO:0009987,GO:0006725,GO:0016788,GO:0006259,GO:0009058,GO:0009059,GO:0008150,GO:0008152,GO:0046483,GO:0044238,GO:0016779,GO:0003824,GO:…	842.05	0.1766	1	17	19	1189	131.6	5.44	Cytoplasmic	Absence	Cytoplasmic
309250996	BBIF_0539	BBIF_0539	E3EMS7	101	Conserved hypothetical protein with CRS1 / YhbY (CRM) domain	K07574	COG1534	J	GO:0003723	440.41	0.5941	1	5	5	101	11.1	9.57	Cytoplasmic	Absence	Cytoplasmic
309250997	BBIF_0540	BBIF_0540	E3EMS8	625	67 kDa myosin-cross-reactive antigen family protein	K10254	COG4716	S	GO:0006631,GO:0019752,GO:0003674,GO:0044281,GO:0044699,GO:0044710,GO:0016829,GO:0071704,GO:0050151,GO:0006629,GO:0009987,GO:0032787,GO:0003824,GO:0044763,GO:0008152,GO:0043436,GO:0044255,GO:0044238,GO:0006082,GO:0016835,GO:0016836,GO:0044237,GO:0008150	2265.34	0.7024	1	31	31	625	70.4	5.82	unknown	Absence	unknown
309250999	BBIF_0542	BBIF_0542	E3EMT0	346	Conserved hypothetical protein with helix-turn-helix motif					141.79	0.1734	1	4	4	346	39.4	6.48	Cytoplasmic	Absence	Cytoplasmic
309251000	BBIF_0543	BBIF_0543	E3EMT1	275	2,5-didehydrogluconate reductase				GO:0016614,GO:0016616,GO:0003824,GO:0003674,GO:0050580,GO:0016491	417	0.5091	1	8	8	275	30.2	5.03	Cytoplasmic	Absence	Cytoplasmic
309251002	BBIF_0545	BBIF_0545	E3EMT3	148	Conserved hypothetical protein					78.31	0.1284	1	2	2	148	16.7	8.13	Cytoplasmic	Absence	Cytoplasmic
309251006	BBIF_0549	hisD	E3EMT7	465	Histidinol dehydrogenase	K00013	COG0141	E	GO:0004399,GO:0050662,GO:0051287,GO:0043169,GO:0019752,GO:0044249,GO:0034641,GO:0006807,GO:0003674,GO:0044281,GO:0044283,GO:0000105,GO:0000166,GO:1901362,GO:1901363,GO:1901360,GO:0016491,GO:1901576,GO:0044710,GO:0044711,GO:0046914,GO:0006547,GO:0006520,GO:0008270,GO:0016616,GO:0043167,GO:0071704,GO:0044699,GO:0046872,GO:1901605,GO:1901607,GO:0018130,GO:0008652,GO:0009987,GO:0006725,GO:1901265,GO:…	1097.42	0.6194	1	18	18	465	49.4	5.01	Cytoplasmic	Absence	Cytoplasmic
309251007	BBIF_0550	hisC	E3EMT8	391	histidinol-phosphate aminotransferase	K00817	COG0079	E	GO:0030170,GO:0019752,GO:0044249,GO:0034641,GO:0006807,GO:0003674,GO:0044281,GO:0044283,GO:0000105,GO:1901362,GO:1901363,GO:1901360,GO:0043168,GO:1901576,GO:0044710,GO:0044711,GO:0006547,GO:0006520,GO:0004400,GO:0043167,GO:0071704,GO:0016740,GO:0044699,GO:1901605,GO:0016769,GO:1901607,GO:0018130,GO:0008652,GO:0009987,GO:0006725,GO:0080130,GO:0009058,GO:0044763,GO:0070546,GO:0008152,GO:0019438,GO:…	777.79	0.5269	1	14	14	391	43.2	5.15	Cytoplasmic	Absence	Cytoplasmic
309251008	BBIF_0551	hisB	E3EMT9	200	Imidazoleglycerol-phosphate dehydratase	K01693	COG0131	E	GO:0019752,GO:0044249,GO:0034641,GO:0006807,GO:0003674,GO:0044237,GO:0044283,GO:0000105,GO:1901362,GO:1901360,GO:0005737,GO:1901576,GO:0044710,GO:0044711,GO:0004424,GO:0006547,GO:0006520,GO:0071704,GO:0044699,GO:1901605,GO:1901607,GO:0018130,GO:0008652,GO:0009987,GO:0006725,GO:0003824,GO:0009058,GO:0044763,GO:0008152,GO:0019438,GO:0043436,GO:0046483,GO:0044238,GO:1901564,GO:1901566,GO:0006082,GO:…	430.49	0.575	1	8	8	200	21.7	6.29	Cytoplasmic	Absence	Cytoplasmic
309251009	BBIF_0552	BBIF_0552	E3EMU0	238	Conserved hypothetical protein					131.72	0.2521	1	3	3	238	24.7	4.27	Cytoplasmic	Absence	Cytoplasmic
309251010	BBIF_0553	hisH	E3EMU1	216	imidazole glycerol phosphate synthase, glutamine amidotransferase subunit	K02501	COG0118	E	GO:0009064,GO:0019752,GO:0044249,GO:0034641,GO:0006807,GO:0003674,GO:0044237,GO:0044283,GO:0000107,GO:0000105,GO:1901362,GO:1901360,GO:0005737,GO:1901576,GO:0044710,GO:0044711,GO:0006547,GO:0006520,GO:0006541,GO:0071704,GO:0016740,GO:0044699,GO:0016763,GO:1901605,GO:1901607,GO:0018130,GO:0008652,GO:0009987,GO:0006725,GO:0003824,GO:0009058,GO:0044763,GO:0008152,GO:0019438,GO:0043436,GO:0046483,GO:…	276.47	0.3796	1	5	5	216	23.3	4.97	Cytoplasmic	Absence	Cytoplasmic
309251011	BBIF_0554	hisA	E3EMU2	241	hisA 1-(5-phosphoribosyl)-5-[(5- phosphoribosylamino)methylidenea mino] imidazole-4-carboxamide isomerase	K01814 K01817	COG0135 COG0135	E	GO:0000105,GO:0000162,GO:0008152,GO:0008652,GO:0003824,GO:0003949,GO:0004640,GO:0016853,GO:0005737	784.14	0.6722	1	12	12	241	25.8	4.93	Cytoplasmic	Absence	Cytoplasmic
309251012	BBIF_0555	BBIF_0555	E3EMU3	481	Conserved hypothetical protein with DUF2252 domain					272.38	0.1476	1	5	5	481	54.4	7.23	Cytoplasmic	Absence	Cytoplasmic
309251013	BBIF_0556	glnA1	E3EMU4	445	glutamine synthetase type I, catalytic domain protein	K01915	COG0174	E	GO:0006541,GO:0009064,GO:0016211,GO:0019752,GO:0044249,GO:0006807,GO:0003674,GO:0044237,GO:0071941,GO:0044283,GO:0044699,GO:0005737,GO:1901576,GO:0044710,GO:0044711,GO:0006520,GO:0009399,GO:0006542,GO:0071704,GO:0016879,GO:1901605,GO:1901607,GO:0008652,GO:0009987,GO:0003824,GO:0009058,GO:0044763,GO:0008152,GO:0009084,GO:0043436,GO:0016874,GO:0044238,GO:1901564,GO:1901566,GO:0006082,GO:0016880,GO:…	545.5	0.2607	1	7	7	445	49.9	5.01	Cytoplasmic	Absence	Cytoplasmic
309251017	BBIF_0560	hrpA	E3EMU8	1362	ATP-dependent helicase HrpA with DUF3418 domain	K03578	COG1643	J	GO:0003676,GO:0008026,GO:0035639,GO:0003674,GO:0005488,GO:0016887,GO:0043167,GO:1901363,GO:0001883,GO:0001882,GO:0043168,GO:0042623,GO:0000166,GO:1901265,GO:0032549,GO:0017076,GO:0005524,GO:0016787,GO:0017111,GO:0004386,GO:0036094,GO:0003824,GO:0016818,GO:0030554,GO:0097367,GO:0097159,GO:0016817,GO:0016462,GO:0032559,GO:0070035,GO:0032555,GO:0032550,GO:0032553	1168.7	0.2739	1	25	26	1362	151.4	7.21	Cytoplasmic	Absence	Cytoplasmic
309251018	BBIF_0561	BBIF_0561	E3EMU9	217	Conserved hypothetical protein with methyltransferase domain				GO:0008168,GO:0016740,GO:0016741,GO:0003674,GO:0003824	500.9	0.659	1	9	9	217	23.5	5.86	unknown	Absence	unknown
309251019	BBIF_0562	BBIF_0562	E3EMV0	310	Conserved hypothetical protein				GO:0016787,GO:0004518,GO:0004519,GO:0016788,GO:0003824,GO:0003674	178.46	0.1419	1	3	3	310	36.4	6.93	Cytoplasmic	Absence	Cytoplasmic
309251020	BBIF_0563	hflX	E3EMV1	521	GTP-binding protein	K03665	COG2262	J	GO:0008152,GO:0000166,GO:0000287,GO:0003924,GO:0005525,GO:0046872,GO:0005737	161.96	0.1094	1	3	3	521	56.6	4.93	Cytoplasmic	Absence	Cytoplasmic
309251021	BBIF_0564	ldh2	E3EMV2	320	L-lactate dehydrogenase	K00016	COG0039	C	GO:0006732,GO:0006733,GO:0009161,GO:0009117,GO:0019752,GO:0046496,GO:0043436,GO:0034641,GO:0006807,GO:0003674,GO:0044237,GO:0003824,GO:0009123,GO:0016614,GO:0072521,GO:0006091,GO:0006090,GO:0072524,GO:0006096,GO:1901360,GO:0016491,GO:0005737,GO:0005575,GO:0044710,GO:0051186,GO:0044262,GO:0004459,GO:0009126,GO:0042278,GO:0009259,GO:0008150,GO:0071704,GO:0044699,GO:0019637,GO:0046483,GO:0044281,GO:…	1620.38	0.9156	1	23	23	320	34.1	6.35	Cytoplasmic	Absence	Cytoplasmic
309251023	BBIF_0566	lexA	E3EMV4	233	SOS-response transcriptional repressor, LexA	K01356	COG1974	K T	GO:0004252,GO:0080090,GO:0019222,GO:1901362,GO:1901363,GO:1901360,GO:0051716,GO:0010605,GO:0006260,GO:0048519,GO:0006281,GO:0060255,GO:2001141,GO:0046483,GO:0031668,GO:0009605,GO:0019538,GO:0033554,GO:0019438,GO:0009892,GO:0009890,GO:0010629,GO:0006807,GO:0003674,GO:0005488,GO:0003676,GO:0003677,GO:0050789,GO:0097659,GO:1901576,GO:0044260,GO:0065007,GO:0018130,GO:0016787,GO:0009889,GO:0044710,GO:…	272.05	0.2489	1	5	5	233	25.3	6.54	Cytoplasmic	Absence	Cytoplasmic
309251025	BBIF_0568	nrdR	E3EMV6	204	transcriptional repressor NrdR				GO:0080090,GO:0019222,GO:0008270,GO:1901362,GO:1901363,GO:1901360,GO:0010605,GO:0000166,GO:0048519,GO:0046872,GO:0060255,GO:2001141,GO:0046483,GO:0097367,GO:0019438,GO:0009892,GO:0009890,GO:0010629,GO:0006807,GO:0003674,GO:0005488,GO:0003676,GO:0003677,GO:0050789,GO:0097659,GO:1901576,GO:0044260,GO:0065007,GO:0032549,GO:0017076,GO:0005524,GO:0018130,GO:0006139,GO:0009889,GO:0050794,GO:0008150,GO:…	380.24	0.3284	1	7	7	204	23.4	7.96	Cytoplasmic	Absence	Cytoplasmic
309251026	BBIF_0569	serA	E3EMV7	399	D-3-phosphoglycerate dehydrogenase	K00058	COG0111	H R	GO:0006564,GO:0008152,GO:0055114,GO:0004617,GO:0016597,GO:0016616,GO:0051287	1270.39	0.7669	1	20	20	399	43	6.09	Cytoplasmic	Absence	Cytoplasmic
309251027	BBIF_0570	BBIF_0570	E3EMV8	759	Conserved hypothetical protein with UvrD/REP helicase domain				GO:0003676,GO:0008026,GO:0035639,GO:0003674,GO:0005488,GO:0016887,GO:0003677,GO:0003678,GO:0043167,GO:1901363,GO:0001883,GO:0001882,GO:0043168,GO:0042623,GO:0000166,GO:1901265,GO:0032549,GO:0017076,GO:0005524,GO:0016787,GO:0004003,GO:0017111,GO:0004386,GO:0036094,GO:0003824,GO:0008094,GO:0016818,GO:0030554,GO:0097367,GO:0097159,GO:0016817,GO:0016462,GO:0032559,GO:0070035,GO:0032555,GO:0032550,GO:…	1303.91	0.4414	1	24	24	759	83.9	6.43	CytoplasmicMembrane	Absence	CytoplasmicMembrane
309251028	BBIF_0571	mraZ	E3EMV9	168	Cell division protein mraZ	K03925	COG2001	J	GO:0006351,GO:0006355,GO:0051301,GO:0003677,GO:0003700,GO:0005737,GO:0009295	487.62	0.619	1	9	9	168	18.6	5.39	Cytoplasmic	Absence	Cytoplasmic
309251029	BBIF_0572	mraW	E3EMW0	370	S-adenosyl-methyltransferase MraW	K03438	COG0275	J	GO:0008152,GO:0016740,GO:0009451,GO:0090304,GO:0034641,GO:0006807,GO:0003674,GO:0044237,GO:0008168,GO:0034660,GO:0043170,GO:1901360,GO:0005737,GO:0006139,GO:0008649,GO:0044260,GO:0071840,GO:0016434,GO:0042254,GO:0071704,GO:0010467,GO:0016741,GO:0006364,GO:0022613,GO:0070475,GO:0032259,GO:0034470,GO:0008757,GO:0009987,GO:0006725,GO:0008173,GO:0043412,GO:0008150,GO:0031167,GO:0001510,GO:0046483,GO:…	658.33	0.4081	1	12	12	370	40.8	6.81	Cytoplasmic	Absence	Cytoplasmic
309251030	BBIF_0573	BBIF_0573	E3EMW1	157	Conserved hypothetical protein				GO:0016020,GO:0016021	122.73	0.2166	1	3	3	157	16.7	10.1	CytoplasmicMembrane	Absence	CytoplasmicMembrane
309251031	BBIF_0574	fts1	E3EMW2	604	Peptidoglycan synthetase FtsI, penicillin-binding protein	K03587	COG0768	D M	GO:0008144,GO:0003674,GO:0005488,GO:1901363,GO:0051301,GO:1901681,GO:0043167,GO:0016740,GO:0044699,GO:0033218,GO:0043168,GO:0008955,GO:0009987,GO:0036094,GO:0003824,GO:0008150,GO:0033293,GO:0043177,GO:0097159,GO:0008658,GO:0031406,GO:0044763,GO:0016757,GO:0016758	51.09	0.0414	1	2	2	604	64.2	7.75	CytoplasmicMembrane	Absence	CytoplasmicMembrane
309251032	BBIF_0575	BBIF_0575	E3EMW3	342	Conserved hypothetical protein				GO:0009058,GO:0005524	380.61	0.3626	1	6	6	342	35.8	4.77	Unknown	Absence	Unknown
309251033	BBIF_0576	murF	E3EMW4	519	UDP-N-acetylmuramoylalanyl-D-glutamyl-2,6- diaminopimelate--D-alanyl-D-alanyl ligase	K01929	COG0770	M	GO:1901363,GO:0071840,GO:0044710,GO:0044711,GO:0048869,GO:0000166,GO:0008360,GO:1901564,GO:1901566,GO:0097367,GO:0070589,GO:0044424,GO:0022604,GO:0008766,GO:0030203,GO:0034645,GO:0022603,GO:0016881,GO:0044036,GO:0006807,GO:0003674,GO:0005488,GO:0005622,GO:0050789,GO:1901265,GO:0044038,GO:1901576,GO:0000902,GO:0044260,GO:0016043,GO:0065007,GO:0044699,GO:0032549,GO:0017076,GO:0065008,GO:0005524,GO:…	829.52	0.4528	1	14	14	519	53.9	5.06	Cytoplasmic	Absence	Cytoplasmic
309251035	BBIF_0578	murD1	E3EMW6	476	UDP-N-acetylmuramoylalanine--D-glutamate ligase	K01925	COG0771	M	GO:1901363,GO:0071840,GO:0044710,GO:0044711,GO:0048869,GO:0000166,GO:0008360,GO:1901564,GO:1901566,GO:0097367,GO:0070589,GO:0044424,GO:0022604,GO:0008764,GO:0030203,GO:0034645,GO:0022603,GO:0016881,GO:0044036,GO:0006807,GO:0003674,GO:0005488,GO:0005622,GO:0050789,GO:1901265,GO:0044038,GO:1901576,GO:0000902,GO:0044260,GO:0016043,GO:0065007,GO:0044699,GO:0032549,GO:0017076,GO:0065008,GO:0005524,GO:…	693.06	0.4013	1	13	13	476	50.1	5.59	Cytoplasmic	Absence	Cytoplasmic
309251037	BBIF_0580	murG	E3EMW8	389	UDP-N-acetylglucosamine--N-acetylmuramyl- (pentapeptide) pyrophosphoryl-undecaprenol N-acetylglucosamine transferase	K02563	COG0707	M	GO:0046349,GO:0009165,GO:0044281,GO:0008375,GO:1901362,GO:1901360,GO:0071554,GO:0044710,GO:0044711,GO:0071704,GO:0048869,GO:0016020,GO:0016740,GO:0006023,GO:0008360,GO:0046483,GO:1901564,GO:1901566,GO:0044249,GO:0006040,GO:0070589,GO:0016757,GO:0019637,GO:0019438,GO:0022604,GO:0030203,GO:0034645,GO:0022603,GO:0009273,GO:0006807,GO:0003674,GO:0005488,GO:0050511,GO:0050789,GO:0044038,GO:1901576,GO:…	739.46	0.5476	1	13	13	389	41	8.78	CytoplasmicMembrane	Absence	CytoplasmicMembrane
309251038	BBIF_0581	murC	E3EMW9	529	UDP-N-acetylmuramate-alanine ligase	K01924	COG0773	M	GO:1901363,GO:0071840,GO:0044710,GO:0044711,GO:0048869,GO:0000166,GO:0008360,GO:1901564,GO:1901566,GO:0097367,GO:0070589,GO:0044424,GO:0022604,GO:0030203,GO:0034645,GO:0022603,GO:0016881,GO:0044036,GO:0006807,GO:0003674,GO:0005488,GO:0005622,GO:0050789,GO:1901265,GO:0044038,GO:1901576,GO:0000902,GO:0044260,GO:0016043,GO:0065007,GO:0044699,GO:0032549,GO:0017076,GO:0065008,GO:0005524,GO:0043168,GO:…	1044.07	0.5369	1	15	15	529	55.7	5.78	Cytoplasmic	Absence	Cytoplasmic
309251039	BBIF_0582	ftsQ	E3EMX0	418	cell division protein FtsQ	K03589	COG1589	D	GO:0008150,GO:0009987,GO:0044763,GO:0044699,GO:0051301	149.75	0.1244	1	3	4	418	44.7	10.54	CytoplasmicMembrane	Absence	CytoplasmicMembrane
309251041	BBIF_0584	dtd	E3ENR4	157	D-tyrosyl-tRNA(Tyr)deacylase	K07560	COG1490	J	GO:0016787,GO:0019752,GO:0044248,GO:0006807,GO:0003674,GO:0044237,GO:0044282,GO:0044699,GO:0005737,GO:0044710,GO:0006520,GO:0071704,GO:1901605,GO:1901606,GO:0044712,GO:0009063,GO:0009987,GO:1901575,GO:0016788,GO:0003824,GO:0044763,GO:0008152,GO:0043436,GO:0009056,GO:0019478,GO:0044238,GO:1901564,GO:1901565,GO:0006082,GO:0046395,GO:0016054,GO:0044464,GO:0005623,GO:0005622,GO:0005575,GO:0044424,GO:…	142.62	0.2611	1	2	2	157	17.3	5.21	Unknown	Absence	Unknown
309251042	BBIF_0585	BBIF_0585	E3ENR5	427	glucose/galactose transporter with MFS_1 domain				GO:0044699,GO:0006810,GO:0008150,GO:0016021,GO:0016020,GO:0055085,GO:0005575,GO:0044765,GO:0044763,GO:0031224,GO:0044425,GO:0009987,GO:0051234,GO:0051179,GO:1902578	145.12	0.0609	1	2	2	427	46.1	8.79	CytoplasmicMembrane	Absence	CytoplasmicMembrane
309251043	BBIF_0586	BBIF_0586	E3ENR6	298	PfkB domain protein	K00847	COG0524	G	GO:0003824,GO:0016740,GO:0016301,GO:0003674,GO:0016772	846.55	0.6275	1	16	16	298	32.4	4.84	Cytoplasmic	Absence	Cytoplasmic
309251044	BBIF_0587	BBIF_0587	E3ENR7	402	ROK family transcriptional regulator				GO:0044238,GO:0044710,GO:0006629,GO:0016787,GO:0016772,GO:0003824,GO:0016301,GO:0016788,GO:0071704,GO:0016740,GO:0008150,GO:0008152,GO:0003674,GO:0016298,GO:0044699	338.52	0.209	1	6	6	402	43.2	6.11	Cytoplasmic	Absence	Cytoplasmic
309251045	BBIF_0588	BBIF_0588	E3ENR8	244	copper homeostasis protein	K06201	COG3142	P	GO:0055070,GO:0005507	973	0.6803	1	15	15	244	25.5	5.48	Cytoplasmic	Absence	Cytoplasmic
309251046	BBIF_0589	BBIF_0589	E3ENR9	379	ROK family transcriptional regulator					84.93	0.0633	1	2	2	379	40.9	7.34	Cytoplasmic	Absence	Cytoplasmic
309251047	BBIF_0590	nagB	E3ENS0	270	glucosamine-6-phosphate isomerase	K02564	COG0363	G	GO:0005975,GO:0006044,GO:0004342,GO:0016787,GO:0016853	975.93	0.8704	1	15	15	270	28.8	5.2	Cytoplasmic	Absence	Cytoplasmic
309251048	BBIF_0591	nagA1	E3ENS1	418	N-acetylglucosamine-6-phosphate deacetylase	K01443	COG1820	G	GO:0044238,GO:0019213,GO:0005975,GO:0016787,GO:0006040,GO:1901135,GO:0016811,GO:0006044,GO:0008448,GO:0071704,GO:0008150,GO:0008152,GO:0003674,GO:1901071,GO:0016810,GO:0003824	1035.52	0.8254	1	16	16	418	43.9	5.31	Cytoplasmic	Absence	Cytoplasmic
309251049	BBIF_0592	BBIF_0592	E3ENS2	542	peptide/nickel transport system, substrate-binding protein	K02035	COG0747	E	GO:0055085,GO:0043190	421.63	0.1365	1	7	7	542	58.9	4.86	Cellwall	Presence	CytoplasmicMembrane
309251054	BBIF_0597	BBIF_0597	E3ENS7	173	Phosphohydrolase (MutT/nudix family protein)				GO:0016787,GO:0003674,GO:0003824	418.78	0.5318	1	5	5	173	19.2	4.96	Unknown	Absence	Unknown
309251056	BBIF_0599	folC	E3ENS9	546	Folylpolyglutamate synthase/Dihydrofolate synthase	K11754	COG0285	H	GO:0003674,GO:0044238,GO:0042398,GO:1901363,GO:0019752,GO:0004326,GO:0016881,GO:0044249,GO:0034641,GO:0006807,GO:0009108,GO:0044281,GO:0044711,GO:0044283,GO:0043167,GO:1901362,GO:1901566,GO:1901360,GO:0001882,GO:0043168,GO:1901576,GO:0044710,GO:0009396,GO:0006520,GO:0051188,GO:0042558,GO:0042559,GO:0071704,GO:0016879,GO:0044699,GO:0032549,GO:0017076,GO:0046483,GO:1901605,GO:1901607,GO:0018130,GO:…	936.21	0.4212	1	16	16	546	59.2	4.69	Cytoplasmic	Absence	Cytoplasmic
309251057	BBIF_0600	smc	E3ENT0	1220	chromosome segregation protein SMC	K03529	COG1196	D	GO:0071103,GO:0043168,GO:0003674,GO:0000166,GO:0003676,GO:0035639,GO:1901363,GO:0006139,GO:0030261,GO:0044249,GO:0034641,GO:0043228,GO:0022402,GO:0044237,GO:0034645,GO:0003677,GO:0043170,GO:0043226,GO:1901360,GO:0016043,GO:0005737,GO:1901576,GO:0051716,GO:0044260,GO:0006323,GO:0043167,GO:0071704,GO:0001882,GO:0006260,GO:0071840,GO:0032549,GO:0017076,GO:0007062,GO:0005694,GO:0005524,GO:0006310,GO:…	283.98	0.1049	1	8	9	1220	133.7	5.59	Cytoplasmic	Absence	Cytoplasmic
309251058	BBIF_0601	aspA	E3ENT1	241	aspartate racemase	K01779	COG1794	M	GO:0036361,GO:0047689,GO:0047661,GO:0006807,GO:0003674,GO:0044281,GO:0044699,GO:0044710,GO:0006520,GO:0071704,GO:0009987,GO:0003824,GO:0044763,GO:0019752,GO:0008152,GO:0043436,GO:0044238,GO:0016854,GO:0016855,GO:1901564,GO:0016853,GO:0006082,GO:0044237,GO:0008150	543.81	0.556	1	8	8	241	26.8	5.03	Cytoplasmic	Absence	Cytoplasmic
309251059	BBIF_0602	BBIF_0602	E3ENT2	411	conserved hypothetical protein	K17810			GO:0035639,GO:0003674,GO:0005488,GO:0043167,GO:1901363,GO:0001883,GO:0001882,GO:0043168,GO:0043169,GO:0000166,GO:1901265,GO:0032549,GO:0017076,GO:0046872,GO:0005524,GO:0036094,GO:0003824,GO:0008150,GO:0008152,GO:0030554,GO:0097367,GO:0097159,GO:0032559,GO:0032555,GO:0032550,GO:0032553	1064.9	0.6472	1	20	20	411	46.3	6.28	CytoplasmicMembrane	Absence	CytoplasmicMembrane
309251060	BBIF_0603	BBIF_0603	E3ENT3	401	hypothetical protein BBIF_0603				GO:0008152,GO:0003824	840.75	0.5536	1	14	14	401	43.7	5.38	Cytoplasmic	Absence	Cytoplasmic
309251061	BBIF_0604	BBIF_0604	E3ENT4	332	Cell wall biosynthesis-associated protein				GO:0016755,GO:0003674,GO:0016746,GO:0016740,GO:0003824	675.44	0.4578	1	12	12	332	37.1	5.59	Cytoplasmic	Absence	Cytoplasmic
309251062	BBIF_0605	BBIF_0605	E3ENT5	543	UDP-N-acetylmuramoyl-L-alanyl-D-glutamate-lysine ligase	K01928	COG0769	M	GO:0022604,GO:0001882,GO:0030203,GO:0009252,GO:0022603,GO:0035639,GO:0000166,GO:1901363,GO:0003824,GO:0051128,GO:0016881,GO:0044036,GO:0006807,GO:0003674,GO:0044237,GO:0034645,GO:0043170,GO:0050789,GO:0071840,GO:0044038,GO:0005737,GO:1901576,GO:0044710,GO:0009653,GO:0000902,GO:0044260,GO:0048869,GO:0043167,GO:0016043,GO:0032989,GO:0071554,GO:0071704,GO:0016879,GO:0044085,GO:0065007,GO:0051301,GO:…	997.24	0.5691	1	15	15	543	59.3	5.33	unknown	Absence	unknown
309251063	BBIF_0606	rpoE	E3ENT6	213	RNA polymerase ECF-type sigma factor	K03088	COG1595	K	GO:0032774,GO:0090304,GO:0044249,GO:0034641,GO:0006807,GO:0003674,GO:0005488,GO:0034645,GO:0003677,GO:0016987,GO:1901362,GO:1901363,GO:1901360,GO:1901576,GO:0044260,GO:0043565,GO:0071704,GO:0010467,GO:0097659,GO:0000988,GO:0003676,GO:0018130,GO:0006139,GO:0009987,GO:0006725,GO:0009058,GO:0009059,GO:0008150,GO:0008152,GO:0034654,GO:0046483,GO:0016070,GO:0044238,GO:0044271,GO:0003700,GO:0097159,GO:…	351.43	0.4366	1	5	5	213	23.9	5.73	Cytoplasmic	Absence	Cytoplasmic
309251065	BBIF_0608	BBIF_0608	E3ENT8	318	Aldose 1-epimerase				GO:0044238,GO:0044710,GO:0005975,GO:0016853,GO:0003824,GO:0005996,GO:0019318,GO:0030246,GO:0071704,GO:0008150,GO:0005488,GO:0008152,GO:0044723,GO:0003674,GO:0044699	594.07	0.4874	1	10	10	318	35	4.96	Cytoplasmic	Absence	Cytoplasmic
309251066	BBIF_0609	ispH	E3ENT9	329	4-hydroxy-3-methylbut-2-enyl diphosphate reductase	K03527	COG0761	I	GO:0008299GO:0016114GO:0019288GO:0019288GO:0019288GO:0050992GO:0050992GO:0055114GO:0016491GO:0046872GO:0046872GO:0051536GO:0051538GO:0051538GO:0051745GO:0051745GO:0051745	102.21	0.079	1	2	2	329	35.7	5.77	Cytoplasmic	Absence	Cytoplasmic
309251068	BBIF_0611	BBIF_0611	E3ENU1	172	Conserved hypothetical protein with YbaK / prolyl-tRNA synthetases associated domain				GO:0006450,GO:0080090,GO:0019222,GO:0031326,GO:0031323,GO:0044249,GO:0003674,GO:0034645,GO:0050789,GO:0044267,GO:0044260,GO:0010608,GO:0051246,GO:0002161,GO:0071704,GO:0010467,GO:0065007,GO:0065008,GO:0010468,GO:0016787,GO:0006448,GO:1901576,GO:0060255,GO:0009987,GO:0009889,GO:0016788,GO:0050794,GO:0003824,GO:0009058,GO:0009059,GO:0008150,GO:0052689,GO:0008152,GO:2000112,GO:0044238,GO:0032268,GO:…	562.06	0.5698	1	10	10	172	18.3	7.27	unknown	Absence	unknown
309251069	BBIF_0612	gap	E3ENU2	351	gap Glyceraldehyde 3-phosphate dehydrogenase	K00134	COG0057	G	GO:0051287,GO:0003674,GO:0005488,GO:1901363,GO:0044699,GO:0016491,GO:0050662,GO:0044710,GO:0016620,GO:0000166,GO:0071704,GO:1901265,GO:0019318,GO:0050661,GO:0036094,GO:0003824,GO:0016903,GO:0008150,GO:0008152,GO:0044723,GO:0044238,GO:0005975,GO:0005996,GO:0097159,GO:0048037,GO:0006006,GO:0004365	1981.73	0.8889	1	26	26	351	38	5.44	Cytoplasmic	Absence	Cytoplasmic
309251072	BBIF_0615	infC	E3ENU5	231	infC Bacterial Protein Translation Initiation Factor 3	K02520	COG0290	J	GO:0005737,GO:0097159,GO:0008135,GO:0044464,GO:0005623,GO:0005622,GO:0005575,GO:0003674,GO:0005488,GO:0003676,GO:0003723,GO:0044424,GO:1901363,GO:0003743	672.37	0.5411	1	11	11	231	25.7	9.8	Cytoplasmic	Absence	Cytoplasmic
309251073	BBIF_0616	rpmI	E3ENU6	64	rpmI LSU ribosomal protein L35P	K02916	COG0291	J	GO:0006412,GO:0003735,GO:0005622,GO:0005840,GO:0030529	22.91	0.1406	1	1	1	64	7	12.15	Unknown	Absence	Unknown
309251074	BBIF_0617	rplT	E3ENU7	127	LSU ribosomal protein L20P	K02887	COG0292	J	GO:0003676,GO:1901363,GO:0044249,GO:0043229,GO:0043228,GO:0003674,GO:0044237,GO:0034645,GO:0005622,GO:0043226,GO:0005737,GO:0044267,GO:0044260,GO:0030529,GO:0003735,GO:0071704,GO:0010467,GO:0005198,GO:1901576,GO:0009987,GO:0009058,GO:0009059,GO:0008150,GO:0008152,GO:0044238,GO:0032991,GO:0005840,GO:0043232,GO:0019538,GO:0097159,GO:0044464,GO:0005623,GO:0043170,GO:0005575,GO:0044444,GO:0003723,GO:…	522.8	0.5354	1	9	10	127	14.6	10.77	Cytoplasmic	Absence	Cytoplasmic
309251075	BBIF_0618	xerD	E3ENU8	322	Integrase/recombinase (XerD/RipX family)	K04763	COG0582	L X	GO:0090304,GO:0034641,GO:0006807,GO:0003674,GO:0044237,GO:0003676,GO:0003677,GO:0043170,GO:0009009,GO:1901363,GO:0051301,GO:0005737,GO:0006139,GO:0044710,GO:0044260,GO:0032196,GO:0071704,GO:1901360,GO:0008907,GO:0007049,GO:0009987,GO:0006725,GO:0009037,GO:0006259,GO:0044763,GO:0008152,GO:0007059,GO:0046483,GO:0006310,GO:0044238,GO:0044699,GO:0006313,GO:0003824,GO:0097159,GO:0044464,GO:0005623,GO:…	50.2	0.0528	1	1	1	322	35.5	8.98	Cytoplasmic	Absence	Cytoplasmic
309251076	BBIF_0619	BBIF_0619	E3ENU9	339	chromosome partitioning protein					445.66	0.3274	1	9	9	339	36.4	5.4	CytoplasmicMembrane	Absence	CytoplasmicMembrane
309251078	BBIF_0621	scpB	E3ENV1	218	segregation and condensation protein B	K06024	COG1386	K	GO:0005737,GO:0044699,GO:0007049,GO:0009987,GO:0044464,GO:0005623,GO:0005622,GO:0005575,GO:0022402,GO:0008150,GO:0007059,GO:0044424,GO:0044763,GO:0051304,GO:0051301	131.4	0.2477	1	3	3	218	24	5.11	Cytoplasmic	Absence	Cytoplasmic
309251079	BBIF_0622	BBIF_0622	E3ENV2	270	Phosphohydrolase (MutT/nudix family protein)				GO:0016787,GO:0003674,GO:0003824	27.09	0.0333	1	1	1	270	30.4	6.01	Cytoplasmic	Absence	Cytoplasmic
309251081	BBIF_0624	nadB	E3ENV4	549	L-aspartate oxidase	K00278	COG0029	H	GO:0003674,GO:0019674,GO:0006732,GO:0006733,GO:0046496,GO:0009435,GO:0034641,GO:0006807,GO:0009108,GO:0044237,GO:0072524,GO:0072525,GO:1901360,GO:0016491,GO:0005737,GO:1901576,GO:0044710,GO:0051186,GO:1901362,GO:0016641,GO:0051188,GO:0008150,GO:0071704,GO:0044699,GO:0019359,GO:0044281,GO:0044318,GO:0018130,GO:0015922,GO:0006139,GO:0009987,GO:0006725,GO:0008734,GO:0019637,GO:0009058,GO:0044711,GO:…	94.2	0.0255	1	1	1	549	58.3	5.49	Cytoplasmic	Absence	Cytoplasmic
309251082	BBIF_0625	nadC	E3ENV5	297	Nicotinate-nucleotide pyrophosphorylase	K00767	COG0157	H	GO:0003674,GO:0019674,GO:0006732,GO:0006733,GO:0046496,GO:0009435,GO:0034641,GO:0006807,GO:0009108,GO:0044281,GO:0072524,GO:0072525,GO:1901360,GO:1901576,GO:0044710,GO:0051186,GO:1901362,GO:0051188,GO:0008150,GO:0071704,GO:0016740,GO:0044699,GO:0016763,GO:0019359,GO:0018130,GO:0006139,GO:0009987,GO:0006725,GO:0003824,GO:0009058,GO:0044711,GO:0044763,GO:0008152,GO:0019438,GO:0034654,GO:1901564,GO:…	153	0.1717	1	3	4	297	31.8	5.74	Cytoplasmic	Absence	Cytoplasmic
309251084	BBIF_0627	BBIF_0627	E3ENV7	640	GTP-binding protein TypA/BipA	K06207	COG1217	T	GO:0035639,GO:0003674,GO:0005488,GO:0043167,GO:1901363,GO:0001883,GO:0001882,GO:0043168,GO:0019001,GO:0000166,GO:0032561,GO:1901265,GO:0032549,GO:0017076,GO:0005525,GO:0016787,GO:0003924,GO:0017111,GO:0036094,GO:0003824,GO:0006184,GO:0016818,GO:0097367,GO:0097159,GO:0044464,GO:0016817,GO:0005623,GO:0005622,GO:0005575,GO:0016462,GO:0032555,GO:0032550,GO:0032553	2002.08	0.7563	1	36	36	640	70.1	5	CytoplasmicMembrane	Absence	CytoplasmicMembrane
309251085	BBIF_0628	BBIF_0628	E3ENV8	155	conserved hypothetical protein				GO:0016020,GO:0016021	64.47	0.1097	1	2	2	155	16.6	8.72	CytoplasmicMembrane	Absence	CytoplasmicMembrane
309251086	BBIF_0629	BBIF_0629	E3ENV9	343	chorismate mutase	K14170	COG1605 COG0077	E	GO:0008152,GO:0009094,GO:0004664,GO:0016597	408.35	0.4169	1	10	10	343	36.8	5.3	Cytoplasmic	Absence	Cytoplasmic
309251087	BBIF_0630	tyrA1	E3ENW0	345	Prephenate dehydrogenase	K04517	COG0287	E	GO:0019752,GO:0044249,GO:0006807,GO:0003674,GO:0044281,GO:0044283,GO:1901362,GO:1901360,GO:0016491,GO:1901576,GO:0044710,GO:0044711,GO:0016628,GO:0016627,GO:0006520,GO:0071704,GO:0044699,GO:0009095,GO:1901605,GO:1901607,GO:0008652,GO:0009987,GO:0006725,GO:0008977,GO:0003824,GO:0009058,GO:0044763,GO:0008152,GO:0019438,GO:0043436,GO:0009072,GO:0009073,GO:0006570,GO:0044238,GO:1901564,GO:1901566,GO:…	356.6	0.3159	1	6	6	345	37.1	5.29	CytoplasmicMembrane	Absence	CytoplasmicMembrane
309251088	BBIF_0631	BBIF_0631	E3ENW1	83	conserved hypothetical protein					101.17	0.3373	1	2	2	83	9.4	7.06	Unknown	Absence	Unknown
309251089	BBIF_0632	xerC	E3ENW2	334	Integrase/recombinase XerC	K03733	COG0582	L X	GO:0090304,GO:0034641,GO:0006807,GO:0003674,GO:0044237,GO:0003676,GO:0003677,GO:0043170,GO:0009009,GO:1901363,GO:0051301,GO:0005737,GO:0006139,GO:0044710,GO:0044260,GO:0032196,GO:0071704,GO:1901360,GO:0008907,GO:0007049,GO:0009987,GO:0006725,GO:0009037,GO:0006259,GO:0044763,GO:0008152,GO:0007059,GO:0046483,GO:0006310,GO:0044238,GO:0044699,GO:0006313,GO:0003824,GO:0097159,GO:0044464,GO:0005623,GO:…	137.9	0.0868	1	2	2	334	37.1	7.84	Cytoplasmic	Absence	Cytoplasmic
309251090	BBIF_0633	BBIF_0633	E3ENW3	327	peptide/nickel transport system, permease protein	K02033	COG0601	E P	GO:0005215,GO:0016021,GO:0016020,GO:0044464,GO:0005623,GO:0005575,GO:0071944,GO:0003674,GO:0005886,GO:0044425,GO:0031224	452.8	0.2599	1	6	6	327	36.1	10.13	CytoplasmicMembrane	Absence	CytoplasmicMembrane
309251091	BBIF_0634	BBIF_0634	E3ENW4	604	peptide/nickel transport system, permease protein	K01881	COG0442	J	GO:0005215,GO:0016021,GO:0016020,GO:0044464,GO:0005623,GO:0005575,GO:0071944,GO:0003674,GO:0005886,GO:0044425,GO:0031224	60.51	0.0478	1	2	2	314	33.5	9.39	CytoplasmicMembrane	Absence	CytoplasmicMembrane
309251092	BBIF_0635	BBIF_0635	E3ENW5	732	peptide/nickel transport system, ATP-binding protein	K02031 K02032	COG0444 COG1123 COG1123 COG1124	E P O	GO:0035639,GO:0015833,GO:0003674,GO:0005488,GO:0016887,GO:0000166,GO:1901363,GO:0044699,GO:0001882,GO:0043168,GO:0042886,GO:0016020,GO:0032549,GO:0006200,GO:0043167,GO:0071705,GO:0001883,GO:0071702,GO:0017076,GO:0005524,GO:0016787,GO:0005215,GO:0006810,GO:0017111,obsolete_biological_process,GO:0036094,GO:0003824,GO:0044765,GO:0008150,GO:0015197,GO:0051234,GO:0051179,GO:1902578,GO:0016818,GO:00228…	2370.26	0.7322	1	36	36	732	80.4	5.9	CytoplasmicMembrane	Absence	CytoplasmicMembrane
309251093	BBIF_0636	BBIF_0636	E3ENW6	593	peptide/nickel transport system, extracellular solute-binding protein	K02035	COG0747	E	GO:0005215,GO:0003674	2922.04	0.8061	1	43	43	593	64.4	5.29	Extracellular	Presence	CytoplasmicMembrane
309251094	BBIF_0637	pepC1	E3ENW7	472	bleomycin hydrolase C	K01372	COG3579	E	GO:0004177,GO:0044238,GO:0003674,GO:0004175,GO:0016787,GO:0019538,GO:0003824,GO:0004197,GO:0008238,GO:0043170,GO:0071704,GO:0070011,GO:0008150,GO:0008152,GO:0006508,GO:0008233,GO:0008234	1856.32	0.6568	1	28	28	472	53.1	5.21	Cytoplasmic	Absence	Cytoplasmic
309251095	BBIF_0638	xth	E3ENW8	285	Exodeoxyribonuclease III	K01142	COG0708	L	GO:0090304,GO:0090305,GO:0034641,GO:0006807,GO:0003674,GO:0044699,GO:0006139,GO:0051716,GO:0044260,GO:0004527,GO:0071704,GO:1901360,GO:0016787,GO:0006281,GO:0009987,GO:0006725,GO:0044710,GO:0016788,GO:0006974,GO:0003824,GO:0006950,GO:0044763,GO:0008152,GO:0046483,GO:0044238,GO:0004518,GO:0050896,GO:0044237,GO:0043170,GO:0033554,GO:0006259,GO:0008150	605.13	0.4807	1	10	10	285	31.7	5.33	Cytoplasmic	Absence	Cytoplasmic
309251096	BBIF_0639	BBIF_0639	E3ENW9	273	conserved hypothetical protein					536.98	0.5568	1	9	9	273	30	4.61	Cytoplasmic	Absence	Cytoplasmic
309251097	BBIF_0640	BBIF_0640	E3ENX0	257	Conserved hypothetical membrane spanning protein				GO:0005575,GO:0044425,GO:0016021,GO:0016020,GO:0031224	70.36	0.1284	1	2	2	257	27.7	8.19	CytoplasmicMembrane	Absence	CytoplasmicMembrane
309251098	BBIF_0641	BBIF_0641	E3ENX1	420	tRNA (Uracil-5-) -methyltransferase				GO:0009451,GO:0090304,GO:0034641,GO:0006807,GO:0003674,GO:0008168,GO:1901360,GO:0006139,GO:0044260,GO:0016740,GO:0071704,GO:0010467,GO:0016741,GO:0032259,GO:0009987,GO:0006725,GO:0008173,GO:0043412,GO:0008150,GO:0008152,GO:0001510,GO:0046483,GO:0016070,GO:0044238,GO:0003824,GO:0044237,GO:0043170,GO:0043414,GO:0006396	448.81	0.4762	1	11	11	420	46	6.38	Cytoplasmic	Absence	Cytoplasmic
309251099	BBIF_0642	BBIF_0642	E3ENX2	245	conserved hypothetical secreted protein					115.27	0.1429	1	2	2	245	25.7	5.21	Unknown	Presence	Unknown
309251100	BBIF_0643	ctpE	E3ENX3	842	cation-transporting ATPase	K01552			GO:0035639,GO:0016817,GO:0003674,GO:0005488,GO:0016887,GO:0000166,GO:1901363,GO:0031224,GO:0001882,GO:0043168,GO:0042625,GO:0042626,GO:0016820,GO:0042623,GO:0016021,GO:0016020,GO:0043167,GO:0015399,GO:0001883,GO:0032549,GO:0017076,GO:0046872,GO:0005524,GO:0016787,GO:0043169,GO:0005215,GO:0008324,GO:0017111,GO:1901265,GO:0015405,GO:0036094,GO:0003824,GO:0022891,GO:0016818,GO:0022892,GO:0030554,GO:…	888.59	0.323	1	20	21	842	90.3	6.15	CytoplasmicMembrane	Absence	CytoplasmicMembrane
309251101	BBIF_0644	acn	E3ENX4	901	Aconitate hydratase	K01681	COG1048	C	GO:0043169,GO:0052633,GO:0051540,GO:0016829,GO:0043167,GO:0003824,GO:0008150,GO:0005488,GO:0008152,GO:0016835,GO:0051536,GO:0003674,GO:0046872,GO:0016836,GO:0051539	1608.28	0.4506	1	30	30	901	97.5	4.86	Cytoplasmic	Absence	Cytoplasmic
309251103	BBIF_0646	ilvD	E3ENX6	589	Dihydroxy-acid dehydratase	K01687	COG0129	E G	GO:0005488,GO:0043169,GO:0019752,GO:0044249,GO:0006807,GO:0003674,GO:0044281,GO:0044283,GO:0044699,GO:1901576,GO:0044710,GO:0044711,GO:0006549,GO:0051540,GO:0016829,GO:0006520,GO:0043167,GO:0071704,GO:0009099,GO:0009097,GO:0046872,GO:1901605,GO:1901607,GO:0004160,GO:0044238,GO:0009987,GO:0003824,GO:0009058,GO:0044763,GO:0008152,GO:0043436,GO:0051539,GO:0008652,GO:0006573,GO:1901564,GO:1901566,GO:…	795.47	0.4805	1	18	18	589	63.1	5.3	Cytoplasmic	Absence	Cytoplasmic
309251104	BBIF_0647	rpoZ	E3ENX7	107	DNA-directed RNA polymerase omega chain	K03060	COG1758	K	GO:0030880,GO:0006139,GO:0008152,GO:0044249,GO:0034641,GO:0006807,GO:0003674,GO:0005623,GO:0034645,GO:0003677,GO:0043170,GO:1901362,GO:1901363,GO:0097659,GO:0032774,GO:1901576,GO:0090304,GO:0044260,GO:0016740,GO:0071704,GO:0010467,GO:1901360,GO:0003676,GO:0018130,GO:0016070,GO:1902494,GO:0061695,GO:0009987,GO:0006725,GO:0034062,GO:0003824,GO:0009058,GO:0009059,GO:0008150,GO:1990234,GO:0003899,GO:…	64.75	0.0841	1	1	1	107	11.9	4.34	Cytoplasmic	Absence	Cytoplasmic
309251105	BBIF_0648	metK	E3ENX8	405	metK S-adenosylmethionine synthetase	K00789	COG0192 COG1812	H H	GO:0044281,GO:1901362,GO:0046129,GO:1901360,GO:0044710,GO:0044711,GO:0000166,GO:0035639,GO:0016740,GO:0046872,GO:0046500,GO:0042451,GO:0046128,GO:0042455,GO:0046483,GO:1901564,GO:0006575,GO:1901566,GO:0097367,GO:0044424,GO:0019438,GO:0009163,GO:0042398,GO:0006807,GO:0003674,GO:0005488,GO:1901265,GO:1901576,GO:0051186,GO:0051188,GO:1901363,GO:0016765,GO:0032549,GO:0017076,GO:0005524,GO:0018130,GO:…	1488.25	0.6568	1	24	24	405	44.1	5.12	Cytoplasmic	Absence	Cytoplasmic
309251106	BBIF_0649	priA	E3ENX9	746	Primosomal protein N'	K04066	COG1198	L	GO:0016787,GO:0016818,GO:0003824,GO:0017111,GO:0016817,GO:0004386,GO:0016462,GO:0003674	54.99	0.0255	1	2	2	746	80.2	8.6	Unknown	Absence	Unknown
309251108	BBIF_0651	BBIF_0651	E3ENY1	234	HAD-superfamily hydrolase, subfamily IA, variant 3	K07025	COG1011	H	GO:0016787,GO:0003674,GO:0003824	883.28	0.6068	1	14	14	234	26.1	4.81	Cytoplasmic	Absence	Cytoplasmic
309251109	BBIF_0652	fmt	E3ENY2	324	fmt Methionyl-tRNA formyltransferase	K00604	COG0223	J	GO:0044249,GO:0003674,GO:0034645,GO:0008168,GO:1901576,GO:0044260,GO:0016740,GO:0016742,GO:0071704,GO:0010467,GO:0016741,GO:0044267,GO:0009987,GO:0003824,GO:0009058,GO:0009059,GO:0008150,GO:0008152,GO:0044238,GO:0004479,GO:0019538,GO:0044237,GO:0043170,GO:0006413,GO:0006412	718.47	0.7222	1	13	13	324	34.3	5.44	Cytoplasmic	Absence	Cytoplasmic
309251110	BBIF_0653	serB1	E3ENY3	253	Phosphoserine phosphatase	K01079	COG0560	E	GO:0016791,GO:0016311,GO:0019752,GO:0042578,GO:0044249,GO:0006807,GO:0003674,GO:0044281,GO:0044283,GO:0009069,GO:0044699,GO:1901576,GO:0044710,GO:0006564,GO:0006563,GO:0006520,GO:0071704,GO:1901605,GO:1901607,GO:0016787,GO:0008652,GO:0009987,GO:0016788,GO:0003824,GO:0009058,GO:0044711,GO:0044763,GO:0008152,GO:0043436,GO:0009070,GO:0044238,GO:1901564,GO:1901566,GO:0006082,GO:0046394,GO:0016053,GO:…	319.52	0.2885	1	6	6	253	27	4.84	Cytoplasmic	Absence	Cytoplasmic
309251111	BBIF_0654	mpa	E3ENY4	562	proteasome-associated ATPase	K13527	COG0464	T	GO:0035639,GO:0044464,GO:0044248,GO:0003674,GO:0044237,GO:0016887,GO:0043632,GO:0043170,GO:1901363,GO:0001883,GO:0001882,GO:0043168,GO:0044267,GO:1901575,GO:0044265,GO:0044260,GO:0016462,GO:0043167,GO:0071704,GO:1901265,GO:0032549,GO:0006508,GO:0005524,GO:0016787,GO:0051603,GO:0000166,GO:0009987,GO:0019941,GO:0017111,GO:0036094,GO:0032555,GO:0008150,GO:0030163,GO:0008152,GO:0017076,GO:0044257,GO:…	187.2	0.1121	1	3	3	562	60.6	5.85	CytoplasmicMembrane	Absence	CytoplasmicMembrane
309251112	BBIF_0655	BBIF_0655	E3ENY5	546	Conserved hypothetical protein with Pup-ligase protein domain	K13571			GO:0044464,GO:0044248,GO:0003674,GO:0044237,GO:0043632,GO:0043170,GO:0008233,GO:0044267,GO:1901575,GO:0044265,GO:0044260,GO:0071704,GO:0006508,GO:0016787,GO:0051603,GO:0009987,GO:0019941,GO:0003824,GO:0008150,GO:0030163,GO:0008152,GO:0044257,GO:0000502,GO:0009056,GO:0009057,GO:0043234,GO:0044238,GO:0032991,GO:0019538,GO:0016810,GO:0016811,GO:0010498,GO:0005623,GO:0005622,GO:0005575,GO:0044424	473.68	0.2967	1	10	10	546	60.5	6.27	Cytoplasmic	Absence	Cytoplasmic
309251113	BBIF_0656	BBIF_0656	E3ENY6	272	Inositol monophosphatase family protein	K01092	COG0483	G	GO:0006650,GO:0016310,GO:0044255,GO:0044699,GO:0044710,GO:0071704,GO:0046834,GO:0046854,GO:0006644,GO:0006629,GO:0009987,GO:0008150,GO:0008152,GO:0046486,GO:0030258,GO:0046488,GO:0044238,GO:0044237,GO:0006796,GO:0006793,GO:0019637,GO:0044763	650.66	0.5882	1	10	10	272	30.3	6.46	Cytoplasmic	Absence	Cytoplasmic
309251115	BBIF_0658	pafA	E3ENY8	485	proteasome accessory factor A	K13571			GO:0010498,GO:0019941,GO:0016879,GO:0000502	360.58	0.2247	1	7	7	485	54.2	5.9	Cytoplasmic	Absence	Cytoplasmic
309251116	BBIF_0659	hupB	E3ENY9	93	DNA-binding protein HU	K03530	COG0776	L	GO:0071103,GO:0030261,GO:0034641,GO:0006807,GO:0003674,GO:0016043,GO:0003676,GO:0003677,GO:1901363,GO:0044699,GO:0006139,GO:0044710,GO:0044260,GO:1901360,GO:0006323,GO:0071704,GO:0071840,GO:0009987,GO:0006725,GO:0044763,GO:0008152,GO:0046483,GO:0006996,GO:0044238,GO:0051276,GO:0090304,GO:0097159,GO:0044237,GO:0043170,GO:1902589,GO:0006259,GO:0008150,GO:0005488	389.02	0.6129	1	6	6	93	10	9.82	Cytoplasmic	Absence	Cytoplasmic
309251117	BBIF_0660	BBIF_0660	E3ENZ0	834	Conserved hypothetical membrane spanning protein, UPF0104 family				GO:0016020,GO:0016021	127.57	0.036	1	2	2	834	89.1	6.65	CytoplasmicMembrane	Absence	CytoplasmicMembrane
309251118	BBIF_0661	purB	E3ENZ1	478	Adenylosuccinate lyase	K01756	COG0015	F	GO:0004018,GO:0003674,GO:0009161,GO:0009117,GO:0003824,GO:0044249,GO:0034641,GO:0006807,GO:0046040,GO:0044281,GO:0009123,GO:0072521,GO:0072522,GO:0009126,GO:0009127,GO:1901360,GO:1901576,GO:0044710,GO:0044711,GO:0016840,GO:0016842,GO:1901362,GO:0016829,GO:0070626,GO:0009259,GO:0008150,GO:0071704,GO:0009124,GO:0018130,GO:0009987,GO:0006139,GO:0009156,GO:0009168,GO:0006793,GO:0006725,GO:0009152,GO:…	1459.39	0.7029	1	21	21	478	53.3	5.44	Cytoplasmic	Absence	Cytoplasmic
309251122	BBIF_0665	BBIF_0665	E3EPU8	342	Conserved hypothetical membrane spanning protein with a von Willebrand factor type A domain	K07114	COG2304	S	GO:0016020,GO:0016021	95.03	0.1404	1	2	2	342	36.5	5.97	CytoplasmicMembrane	Absence	CytoplasmicMembrane
309251123	BBIF_0666	BBIF_0666	E3EPU9	358	Conserved hypothetical membrane spanning protein				GO:0016020,GO:0016021	120.99	0.081	1	2	2	358	39.1	5.87	CytoplasmicMembrane	Absence	CytoplasmicMembrane
309251124	BBIF_0667	BBIF_0667	E3EPV0	190	conserved hypothetical protein				GO:0016020,GO:0016021	231.6	0.2474	1	3	3	190	20.3	6.95	CytoplasmicMembrane	Absence	CytoplasmicMembrane
309251125	BBIF_0668	BBIF_0668	E3EPV1	326	conserved hypothetical protein					42.85	0.0521	1	1	2	326	35.9	9.51	Cytoplasmic	Absence	Cytoplasmic
309251126	BBIF_0669	BBIF_0669	E3EPV2	368	conserved hypothetical protein with AAA3 domain	K03924	COG0714	R	GO:0035639,GO:0003674,GO:0005488,GO:0016887,GO:0043167,GO:1901363,GO:0001883,GO:0001882,GO:0043168,GO:0006200,GO:0000166,GO:1901265,GO:0032549,GO:0017076,GO:0005524,GO:0016787,GO:0017111,obsolete_biological_process,GO:0036094,GO:0003824,GO:0016818,GO:0030554,GO:0097367,GO:0097159,GO:0016817,GO:0016462,GO:0032559,GO:0032555,GO:0032550,GO:0032553	983.48	0.663	1	15	15	368	39.9	7.61	Cytoplasmic	Absence	Cytoplasmic
309251127	BBIF_0670	ung	E3EPV3	263	uracil-DNA glycosylase	K03648	COG0692	L	GO:0016799,GO:0016798,GO:0090304,GO:0034641,GO:0006807,GO:0003674,GO:0044237,GO:0043170,GO:1901360,GO:0005737,GO:0006139,GO:0051716,GO:0044260,GO:0071704,GO:0044699,GO:0016787,GO:0006284,GO:0006281,GO:0009987,GO:0006725,GO:0044710,GO:0019104,GO:0006974,GO:0006259,GO:0006950,GO:0008150,GO:0008152,GO:0004844,GO:0046483,GO:0044238,GO:0003824,GO:0097506,GO:0050896,GO:0044464,GO:0005623,GO:0005622,GO:…	417.03	0.6502	1	10	10	263	28.4	7.37	Cytoplasmic	Absence	Cytoplasmic
309251128	BBIF_0671	BBIF_0671	E3EPV4	248	conserved hypothetical protein				GO:0016020,GO:0016021	53.95	0.0605	1	1	1	248	25	4.92	Unknown	Absence	Unknown
309251129	BBIF_0672	cspA	E3EPV5	89	Cold shock protein	K03704	COG1278	K	GO:0006355,GO:0003676,GO:0003677,GO:0005737	98.63	0.4607	1	2	2	89	9.7	8.84	Cytoplasmic	Absence	Cytoplasmic
309251130	BBIF_0673	groEL	E3EPV6	541	60 kDa chaperonin GroEL	K04077	COG0459	O	GO:0006457,GO:0035639,GO:0044237,GO:0003674,GO:0005488,GO:0043170,GO:1901363,GO:0001883,GO:0001882,GO:0005737,GO:0044267,GO:0044260,GO:0043167,GO:0071704,GO:1901265,GO:0032549,GO:0017076,GO:0005524,GO:0043168,GO:0000166,GO:0009987,GO:0036094,GO:0032555,GO:0042026,GO:0008152,GO:0044238,GO:0030554,GO:0019538,GO:0097159,GO:0044464,GO:0005623,GO:0005622,GO:0005575,GO:0097367,GO:0032559,GO:0044424,GO:…	3484.62	0.8373	1	41	41	541	56.7	4.89	Cytoplasmic	Absence	Cytoplasmic
309251132	BBIF_0675	BBIF_0675	E3EPV8	381	Conserved hypothetical protein				GO:0016020,GO:0016021	358.59	0.3018	1	6	6	381	40.7	5.92	CytoplasmicMembrane	Absence	CytoplasmicMembrane
309251133	BBIF_0676	BBIF_0676	E3EPV9	245	Two-component response regulator	K02483	COG0745	T K	GO:0003674,GO:0019219,GO:0080090,GO:0019222,GO:0031326,GO:0031323,GO:0006139,GO:0090304,GO:0044249,GO:0034641,GO:0006807,GO:0023052,GO:0007165,GO:0034645,GO:0003677,GO:0035556,GO:1901362,GO:0050789,GO:0097659,GO:0032774,GO:1901576,GO:0051716,GO:0044260,GO:0005057,GO:2000112,GO:1901363,GO:0071704,GO:0010467,GO:0065007,GO:1901360,GO:0004871,GO:0010468,GO:0003676,GO:0018130,GO:0044238,GO:0060255,GO:…	1262.57	0.9102	1	19	19	245	27.3	4.87	Cytoplasmic	Absence	Cytoplasmic
309251134	BBIF_0677	BBIF_0677	E3EPW0	649	Two-component system histidine kinase	K02484	COG0642	T	GO:0003674,GO:0038023,GO:0035639,GO:0016310,GO:0016772,GO:1901363,GO:0060089,GO:0023052,GO:0007165,GO:0004871,GO:0000166,GO:0050789,GO:0023014,GO:0001882,GO:0043168,GO:0044267,GO:0051716,GO:0044260,GO:0000155,GO:0005057,GO:0016021,GO:0016020,GO:0032549,GO:0043167,GO:0008150,GO:0071704,GO:0016740,GO:0065007,GO:0031224,GO:0004673,GO:0004672,GO:0004872,GO:0017076,GO:0005524,GO:0006468,GO:0016301,GO:…	1352	0.4622	1	24	24	649	69.7	7.59	CytoplasmicMembrane	Absence	CytoplasmicMembrane
309251135	BBIF_0678	cspB	E3EPW1	129	Cold shock protein	K03704	COG1278	K	GO:0019219,GO:0080090,GO:0019222,GO:0031326,GO:0031323,GO:0090304,GO:0044249,GO:0034641,GO:0006807,GO:0003674,GO:0005623,GO:0034645,GO:0003677,GO:0043170,GO:1901362,GO:0050789,GO:0097659,GO:0032774,GO:0005737,GO:1901576,GO:0044260,GO:2000112,GO:1901363,GO:0071704,GO:0010467,GO:0065007,GO:1901360,GO:0010468,GO:0003676,GO:0018130,GO:0006139,GO:0060255,GO:0009889,GO:0009987,GO:0006725,GO:1903506,GO:…	717.32	0.876	1	12	12	129	13.9	8.47	Cytoplasmic	Absence	Cytoplasmic
309251137	BBIF_0680	BBIF_0680	E3EPW3	331	Universal stress protein family				GO:0006950,GO:0008150,GO:0050896	1338.53	0.8218	1	18	18	331	35.2	5.49	Cytoplasmic	Absence	Cytoplasmic
309251138	BBIF_0681	BBIF_0681	E3EPW4	858	ATP-dependent clp protease	K03696	COG0542	O	GO:0035639,GO:0003674,GO:0005488,GO:0008233,GO:0043167,GO:1901363,GO:0001883,GO:0001882,GO:0043168,GO:0016462,GO:0000166,GO:0071704,GO:1901265,GO:0032549,GO:0017076,GO:0005524,GO:0016787,GO:0017111,GO:0036094,GO:0003824,GO:0008150,GO:0008152,GO:0006508,GO:0044238,GO:0016818,GO:0030554,GO:0019538,GO:0097159,GO:0016817,GO:0043170,GO:0097367,GO:0032559,GO:0032555,GO:0032550,GO:0032553	3132.74	0.7005	1	48	51	858	94.4	5.36	Cytoplasmic	Absence	Cytoplasmic
309251142	BBIF_0685	BBIF_0685	E3EPW8	473	conserved hypothetical protein with DUF349 domain					1803.87	0.5751	1	26	26	473	52.6	6.25	Cytoplasmic	Absence	Cytoplasmic
309251143	BBIF_0686	hisS	E3EPW9	464	Histidyl-tRNA synthetase	K01892	COG0124	J	GO:0005488,GO:0032550,GO:0035639,GO:1901363,GO:0006139,GO:0019752,GO:0090304,GO:0044249,GO:0034641,GO:0006807,GO:0003674,GO:0044237,GO:0034645,GO:0034660,GO:0043170,GO:0043168,GO:1901360,GO:0001882,GO:0005737,GO:0044267,GO:0044710,GO:0004812,GO:0044260,GO:0097367,GO:0006520,GO:0043167,GO:0071704,GO:0010467,GO:0044699,GO:0032549,GO:0017076,GO:0005524,GO:0006427,GO:1901576,GO:0000166,GO:0009987,GO:…	1355.85	0.681	1	23	23	464	50.3	5.15	Cytoplasmic	Absence	Cytoplasmic
309251144	BBIF_0687	aspS	E3EPX0	598	Aspartyl-tRNA synthetase	K01876	COG0173 COG0017	J	GO:0006412,GO:0006418,GO:0000166,GO:0003676,GO:0004812,GO:0005524,GO:0016874,GO:0005737	2926.31	0.8729	1	48	48	598	66.6	5.05	Cytoplasmic	Absence	Cytoplasmic
309251147	BBIF_0690	gluA	E3EPX3	256	Glutamate transport system ATP-binding protein GluA	K10008	COG1126	E	GO:0035639,GO:0015604,GO:0015605,GO:0003674,GO:0005488,GO:0016887,GO:0000166,GO:1901363,GO:0043225,GO:0001882,GO:0043168,GO:0042625,GO:0042626,GO:0016820,GO:0042623,GO:0008509,GO:1901265,GO:0006200,GO:0043167,GO:0015399,GO:0001883,GO:0032549,GO:0017076,GO:0005524,GO:0016787,GO:1901677,GO:0005215,GO:0017111,obsolete_biological_process,GO:0036094,GO:0003824,GO:0015416,GO:0022891,GO:0016818,GO:00228…	882.18	0.5938	1	12	12	256	28.4	6.1	CytoplasmicMembrane	Absence	CytoplasmicMembrane
309251148	BBIF_0691	gluB	E3EPX4	279	Glutamate-binding protein GluB	K10005	COG0834	K T	GO:0005215,GO:0044462,GO:0044464,GO:0005623,GO:0031975,GO:0005575,GO:0071944,GO:0030313,GO:0042597,GO:0030288,GO:0003674,GO:0030312	713.14	0.6738	1	13	13	279	29.9	8.07	unknown	Presence	unknown
309251149	BBIF_0692	gluC	E3EPX5	225	Glutamate transport system permease protein GluC	K10006	COG0765	F V	GO:0005215,GO:0016021,GO:0016020,GO:0044464,GO:0005623,GO:0005575,GO:0071944,GO:0003674,GO:0005886,GO:0044425,GO:0031224	139.75	0.2711	1	4	4	225	24.4	7.18	CytoplasmicMembrane	Absence	CytoplasmicMembrane
309251150	BBIF_0693	gluD	E3EPX6	362	Glutamate transport system permease protein GluD	K10007	COG0765	E	GO:0005215,GO:0016021,GO:0016020,GO:0044464,GO:0005623,GO:0005575,GO:0071944,GO:0003674,GO:0005886,GO:0044425,GO:0031224	302.55	0.1961	1	6	6	362	40.1	5.67	CytoplasmicMembrane	Absence	CytoplasmicMembrane
309251151	BBIF_0694	BBIF_0694	E3EPX7	358	conserved hypothetical protein with DUF344 domain				GO:0044710,GO:0016301,GO:0006082,GO:0003824,GO:0016772,GO:0009987,GO:0008976,GO:0016776,GO:0044237,GO:0071704,GO:0016740,GO:0006797,GO:0044763,GO:0044281,GO:0008152,GO:0006793,GO:0043436,GO:0008150,GO:0003674,GO:0044699	610.08	0.3911	1	12	12	358	40.6	8.02	Cytoplasmic	Absence	Cytoplasmic
309251152	BBIF_0695	BBIF_0695	E3EPX8	853	DEAD/DEAH box-like helicase				GO:0003676,GO:0008026,GO:0035639,GO:0003674,GO:0005488,GO:0016887,GO:0043167,GO:1901363,GO:0001883,GO:0001882,GO:0043168,GO:0042623,GO:0000166,GO:1901265,GO:0032549,GO:0017076,GO:0005524,GO:0016787,GO:0017111,GO:0004386,GO:0036094,GO:0003824,GO:0016818,GO:0030554,GO:0097367,GO:0097159,GO:0016817,GO:0016462,GO:0032559,GO:0070035,GO:0032555,GO:0032550,GO:0032553	467.2	0.1782	1	10	10	853	95.3	4.78	Cytoplasmic	Absence	Cytoplasmic
309251157	BBIF_0700	ppgK	E3EPY3	253	polyphosphate glucokinase	K00886			GO:0003824,GO:0016740,GO:0016301,GO:0003674,GO:0016772	1004.52	0.9012	1	15	15	253	27	5.35	Cytoplasmic	Absence	Cytoplasmic
309251158	BBIF_0701	BBIF_0701	E3EPY4	370	Aminotransferase				GO:0009058,GO:0003824,GO:0008483,GO:0016740,GO:0030170	381.15	0.3027	1	7	8	370	40	5.08	Cytoplasmic	Absence	Cytoplasmic
309251159	BBIF_0702	BBIF_0702	E3EPY5	262	cobalt/nickel transport system, ATP-binding protein	K16784	COG1122	P R	GO:0035639,GO:0003674,GO:0005488,GO:0016887,GO:0043167,GO:1901363,GO:0001883,GO:0001882,GO:0043168,GO:0006200,GO:0000166,GO:1901265,GO:0032549,GO:0017076,GO:0005524,GO:0016787,GO:0017111,obsolete_biological_process,GO:0036094,GO:0003824,GO:0016818,GO:0030554,GO:0097367,GO:0097159,GO:0016817,GO:0016462,GO:0032559,GO:0032555,GO:0032550,GO:0032553	563.65	0.5916	1	12	12	262	28	6.02	CytoplasmicMembrane	Absence	CytoplasmicMembrane
309251162	BBIF_0705	BBIF_0705	E3EPY8	1162	conserved hypothetical protein					273.49	0.0826	1	6	6	1162	125.4	5.03	CytoplasmicMembrane	Absence	CytoplasmicMembrane
309251163	BBIF_0706	ligA	E3EPY9	900	NAD-dependent DNA ligase	K01972	COG0272	L	GO:0003674,GO:0003676,GO:0016886,GO:0006139,GO:0090304,GO:0044249,GO:0034641,GO:0006807,GO:0003911,GO:0005488,GO:0034645,GO:0003677,GO:1901363,GO:1901360,GO:1901576,GO:0051716,GO:0044260,GO:0043167,GO:0071704,GO:0043169,GO:0006260,GO:0044699,GO:0046872,GO:0003909,GO:0006281,GO:0009987,GO:0006725,GO:0044710,GO:0006974,GO:0003824,GO:0006950,GO:0009059,GO:0044763,GO:0008152,GO:0016874,GO:0046483,GO:…	589.35	0.19	1	12	12	900	97.7	5.27	Cytoplasmic	Absence	Cytoplasmic
309251164	BBIF_0707	mrp	E3EPZ0	376	ATP-binding protein involved in chromosome partitioning	K03593	COG0489	D	GO:0043168,GO:0003674,GO:0030554,GO:0097367,GO:0097159,GO:0032549,GO:1901363,GO:1901265,GO:0043167,GO:0036094,GO:0035639,GO:0032559,GO:0005488,GO:0001883,GO:0005524,GO:0032555,GO:0017076,GO:0000166,GO:0032550,GO:0032553,GO:0001882	1008.89	0.5106	1	18	18	376	40.1	5.19	Cytoplasmic	Absence	Cytoplasmic
309251166	BBIF_0709	BBIF_0709	E3EPZ2	377	Integrase/recombinase (XerD/RipX family)				GO:0006310,GO:0015074,GO:0003677	49.07	0.0239	1	1	1	377	42	9.31	Cytoplasmic	Absence	Cytoplasmic
309251167	BBIF_0710	BBIF_0710	E3EPZ3	530	type II methyltransferase				GO:0032775,GO:0019222,GO:1901363,GO:0090304,GO:0034641,GO:0006807,GO:0003674,GO:0005488,GO:0003676,GO:0003677,GO:0008168,GO:0044355,GO:0050789,GO:1901360,GO:0006306,GO:0006305,GO:0006304,GO:0044260,GO:0009007,GO:0040029,GO:0009008,GO:0071704,GO:0010467,GO:0016741,GO:0065007,GO:0008757,GO:0032259,GO:0010468,GO:0006139,GO:0060255,GO:0009307,GO:0009987,GO:0006725,GO:0006952,GO:0003824,GO:0043412,GO:…	624.99	0.3	1	9	9	530	59.6	5.49	Cytoplasmic	Absence	Cytoplasmic
309251168	BBIF_0711	BBIF_0711	E3EPZ4	237	XhoI-like restriction endonuclease				GO:0009307,GO:0090305,GO:0003677,GO:0004519,GO:0009036	532.93	0.5316	1	9	9	237	26.3	5.63	Cytoplasmic	Absence	Cytoplasmic
309251169	BBIF_0712	BBIF_0712	E3EPZ5	290	conserved hypothetical protein					585.87	0.5345	1	11	11	290	33.9	6.01	Unknown	Absence	Unknown
309251170	BBIF_0713	BBIF_0713	E3EPZ6	188	hypothetical protein BBIF_0713					200.14	0.3298	1	4	4	188	21.4	6.01	Cytoplasmic	Absence	Cytoplasmic
309251171	BBIF_0714	BBIF_0714	E3EPZ7	132	hypothetical protein BBIF_0714					50.01	0.4545	1	2	2	132	14.6	6.8	Unknown	Absence	Unknown
309251173	BBIF_0716	BBIF_0716	E3EPZ9	368	putative ftsK/spoIIIE family protein	K03466	COG1674	D	GO:0000166,GO:0003677,GO:0005524,GO:0016020,GO:0016021	68.05	0.0543	1	1	2	368	41.3	7.9	CytoplasmicMembrane	Absence	CytoplasmicMembrane
309251176	BBIF_0719	glnA	E3EQ02	482	Glutamine synthetase	K01915	COG0174	E	GO:0006541,GO:0009064,GO:0016211,GO:0019752,GO:0044249,GO:0006807,GO:0003674,GO:0044237,GO:0071941,GO:0044283,GO:0044699,GO:0005737,GO:1901576,GO:0044710,GO:0044711,GO:0006520,GO:0009399,GO:0006542,GO:0071704,GO:0016879,GO:1901605,GO:1901607,GO:0008652,GO:0009987,GO:0003824,GO:0009058,GO:0044763,GO:0008152,GO:0009084,GO:0043436,GO:0016874,GO:0044238,GO:1901564,GO:1901566,GO:0006082,GO:0016880,GO:…	1714.1	0.7469	1	25	25	482	53.7	5	Cytoplasmic	Absence	Cytoplasmic
309251177	BBIF_0720	BBIF_0720	E3EQ03	265	conserved hypothetical membrane spanning protein				GO:0005575,GO:0044425,GO:0016021,GO:0016020,GO:0031224	375.2	0.2717	1	8	8	265	30.1	10.73	CytoplasmicMembrane	Absence	CytoplasmicMembrane
309251178	BBIF_0721	pdhD	E3EQ04	496	Dihydrolipoamide dehydrogenase	K00382	COG1249	C	GO:1901363,GO:0042592,GO:0003674,GO:0005488,GO:0043167,GO:0050789,GO:0044699,GO:0016491,GO:0005737,GO:0050662,GO:0050660,GO:0000166,GO:0065007,GO:1901265,GO:0016667,GO:0016668,GO:0065008,GO:0019725,GO:0043168,GO:0009987,GO:0050794,GO:0036094,GO:0003824,GO:0008150,GO:0045454,GO:0048037,GO:0097159,GO:0044464,GO:0005623,GO:0005622,GO:0005575,GO:0016651,GO:0044424,GO:0044763	785.59	0.5444	1	13	14	496	52.2	6.1	Cytoplasmic	Absence	Cytoplasmic
309251179	BBIF_0722	BBIF_0722	E3EQ05	200	conserved hypothetical membrane spanning protein				GO:0016020,GO:0016021	83.3	0.125	1	4	4	200	23.1	10.36	CytoplasmicMembrane	Absence	CytoplasmicMembrane
309251180	BBIF_0723	BBIF_0723	E3EQ06	455	Peptidase family M20A protein				GO:0016787,GO:0003674,GO:0003824	1126.94	0.6637	1	21	22	455	48.1	4.86	unknown	Absence	unknown
309251184	BBIF_0727	BBIF_0727	E3EQ10	430	conserved hypothetical protein	K01207	COG1472	G	GO:0016787,GO:0005975,GO:0044238,GO:0003824,GO:0016798,GO:0015929,GO:0071704,GO:0004563,GO:0008150,GO:0008152,GO:0004553,GO:0003674	159.65	0.2233	1	5	6	430	44.6	9.16	Cytoplasmic	Absence	Cytoplasmic
309251185	BBIF_0728	BBIF_0728	E3EQ11	1087	Conserved hypothetical membrane spanning protein	K09118	COG1615	S	GO:0016021,GO:0016020,GO:0044464,GO:0005623,GO:0005575,GO:0071944,GO:0005886,GO:0044425,GO:0031224	1296.08	0.3312	1	26	26	1087	117	5.55	CytoplasmicMembrane	Absence	CytoplasmicMembrane
309251186	BBIF_0729	BBIF_0729	E3EQ12	363	CDP-glycerol:poly(glycerophosphate) glycerophosphotransferase	K18704	COG1887	M I	GO:0008152,GO:0016740,GO:0047355,GO:0016020	735.11	0.573	1	18	18	363	42.1	8.94	Unknown	Absence	Unknown
309251187	BBIF_0730	BBIF_0730	E3EQ13	628	glycosyl/glycerophosphate transferase	K18704	COG1887	M I	GO:0070589,GO:0044036,GO:0003674,GO:0044281,GO:0034645,GO:0044283,GO:0071840,GO:0044038,GO:0071554,GO:0044710,GO:0044711,GO:0044260,GO:0047356,GO:0016020,GO:0016740,GO:0019350,GO:0071704,GO:0047355,GO:0044699,GO:0016780,GO:1901576,GO:0046374,GO:0009987,GO:0003824,GO:0009058,GO:0009059,GO:0044763,GO:0008152,GO:0042546,GO:0006082,GO:0009273,GO:1901137,GO:0016772,GO:1901135,GO:0016053,GO:0044237,GO:…	1282.31	0.4236	1	24	25	628	72.8	6.87	CytoplasmicMembrane	Absence	CytoplasmicMembrane
309251190	BBIF_0733	ispD1	E3EQ16	238	2-C-methyl-D-erythritol 4-phosphate cytidylyltransferase	K00991	COG1211	I	GO:0008299,GO:0016114,GO:0019288,GO:0003824,GO:0016740,GO:0016779,GO:0050518,	455	0.7185	1	10	10	238	25.9	5.6	Unknown	Absence	Unknown
309251191	BBIF_0734	BBIF_0734	E3EQ17	347	putative nucleotide sugar dehydratase				GO:0008152,GO:0003824,GO:0050662	753.34	0.5274	1	13	13	347	37.8	5.25	Cytoplasmic	Absence	Cytoplasmic
309251193	BBIF_0736	tagH	E3EQ19	263	teichoic acid transport system, ATP-binding protein				GO:0016787,GO:0035639,GO:0071944,GO:0003674,GO:0005488,GO:0016887,GO:0000166,GO:1901363,GO:0044699,GO:0001882,GO:0043168,GO:0042626,GO:0016820,GO:0022884,GO:0015162,GO:0016020,GO:0032549,GO:0006200,GO:0043167,GO:0015399,GO:0001883,GO:0071702,GO:0017076,GO:1901264,GO:0005524,GO:0015777,GO:0005215,GO:0006810,GO:0015438,obsolete_biological_process,GO:0017111,GO:0036094,GO:0003824,GO:0044765,GO:00081…	517.79	0.4449	1	10	10	263	28.9	7.83	CytoplasmicMembrane	Absence	CytoplasmicMembrane
309251194	BBIF_0737	BBIF_0737	E3EQ20	184	Phosphinothricin N-acetyltransferase	K03823	COG1247	E	GO:0008080,GO:0016740,GO:0003824,GO:0016407,GO:0003674,GO:0016747,GO:0016410,GO:0016746	349.48	0.5054	1	6	6	184	20	6.39	Unknown	Absence	Unknown
309251195	BBIF_0738	pth	E3EQ21	199	Peptidyl-tRNA hydrolase	K01056	COG0193	J	GO:0005737,GO:0016787,GO:0004045,GO:0052689,GO:0044464,GO:0005623,GO:0005622,GO:0005575,GO:0003824,GO:0003674,GO:0016788,GO:0044424	411.92	0.4372	1	6	6	199	21.5	8.84	Cytoplasmic	Absence	Cytoplasmic
309251196	BBIF_0739	mfd	E3EQ22	1199	Transcription-repair coupling factor (superfamily II helicase)	K03723	COG1197	L K	GO:0016887,GO:0008026,GO:0035639,GO:0003824,GO:0090304,GO:0034641,GO:0006807,GO:0003674,GO:0005488,GO:0003676,GO:0003677,GO:0017111,GO:0000166,GO:1901363,GO:0044699,GO:0001882,GO:0043168,GO:0006139,GO:0051716,GO:0044260,GO:0042623,GO:0036094,GO:0043167,GO:0071704,GO:1901360,GO:0032549,GO:0017076,GO:0005524,GO:0016787,GO:0006281,GO:0009987,GO:0006725,GO:0044710,GO:1901265,GO:0004386,GO:0006974,GO:…	1073.37	0.241	1	23	24	1199	131.9	5.72	Cytoplasmic	Absence	Cytoplasmic
309251198	BBIF_0741	ilvE1	E3EQQ4	262	branched-chain amino acid aminotransferase				GO:0003824,GO:0016829,GO:0003674	324.2	0.2252	1	5	5	262	29.1	5.54	Cytoplasmic	Absence	Cytoplasmic
309251199	BBIF_0742	eno	E3EQQ5	432	Enolase	K01689	COG0148	G	GO:0005488,GO:0016836,GO:0000287,GO:0006732,GO:0006733,GO:0009161,GO:0009117,GO:0043169,GO:0019752,GO:0046496,GO:0043436,GO:0034641,GO:0006807,GO:0003674,GO:0044237,GO:0003824,GO:0009123,GO:0072521,GO:0006091,GO:0006090,GO:0009126,GO:0006096,GO:1901360,GO:0005737,GO:0006163,GO:0044710,GO:0051186,GO:0072524,GO:0016829,GO:0042278,GO:0006796,GO:0009259,GO:0008150,GO:0071704,GO:0043167,GO:0005576,GO:…	2276.46	0.7361	1	27	27	432	46.9	4.81	Cytoplasmic	Absence	Cytoplasmic
309251200	BBIF_0743	BBIF_0743	E3EQQ6	195	Conserved hypothetical membrane spanning protein with septum formation initiator domain				GO:0008150,GO:0009987,GO:0044763,GO:0007049,GO:0044699	115.55	0.1077	1	2	2	195	21.1	9.09	Unknown	Absence	Unknown
309251201	BBIF_0744	BBIF_0744	E3EQQ7	195	Conserved hypothetical protein with DUF501 domain	K09009	COG1507	S		285.15	0.3487	1	6	6	195	21.4	5.45	Cytoplasmic	Absence	Cytoplasmic
309251202	BBIF_0745	BBIF_0745	E3EQQ8	332	Exopolyphosphatase	K01524	COG0248	F T P		543.35	0.3825	1	8	8	332	35.8	5.39	Cytoplasmic	Absence	Cytoplasmic
309251204	BBIF_0747	sdaA	E3EQR0	486	L-serine dehydratase	K01752	COG1760	E	GO:0046364,GO:0003674,GO:0005488,GO:0044699,GO:0006094,GO:1901576,GO:0044710,GO:0044711,GO:0016841,GO:0016840,GO:0016829,GO:0071704,GO:0019318,GO:0019319,GO:0003824,GO:0009058,GO:0008150,GO:0008152,GO:0044723,GO:0003941,GO:0051540,GO:0044238,GO:0005975,GO:0051539,GO:0005996,GO:0051536,GO:0016051,GO:0006006	149.85	0.1029	1	3	3	486	51.6	5.12	CytoplasmicMembrane	Absence	CytoplasmicMembrane
309251205	BBIF_0748	fkbP2	E3EQR1	134	Peptidyl-prolyl cis-trans isomerase	K01802			GO:0006457,GO:0003674,GO:0016859,GO:0044267,GO:0000413,GO:0044260,GO:0018193,GO:0071704,GO:0003755,GO:0009987,GO:0006464,GO:0003824,GO:0043412,GO:0036211,GO:0008150,GO:0008152,GO:0016853,GO:0044238,GO:0018208,GO:0019538,GO:0044237,GO:0043170	364.05	0.9701	1	7	7	134	14	5.39	Cytoplasmic	Absence	Cytoplasmic
309251206	BBIF_0749	greA	E3EQR2	159	Transcription elongation factor greA	K03624	COG0782	K	GO:0006351,GO:0006355,GO:0006414,GO:0032784,GO:0003677,GO:0003746,GO:0070063	486.14	0.566	1	7	7	159	17.1	5.44	Cytoplasmic	Absence	Cytoplasmic
309251208	BBIF_0751	BBIF_0751	E3EQR4	195	hypothetical protein BBIF_0751				GO:0016020,GO:0016021	251.81	0.5744	1	6	6	195	21.8	5.6	Unknown	Presence	Unknown
309251210	BBIF_0753	BBIF_0753	E3EQR6	511	Sensory transduction protein kinase				GO:0035639,GO:0060089,GO:0003674,GO:0005488,GO:0004871,GO:0000166,GO:1901363,GO:0001883,GO:0001882,GO:0043168,GO:0043167,GO:0016740,GO:1901265,GO:0032549,GO:0017076,GO:0005524,GO:0016301,GO:0036094,GO:0003824,GO:0030554,GO:0097367,GO:0097159,GO:0032559,GO:0016772,GO:0032555,GO:0032550,GO:0032553	1031.06	0.4853	1	18	18	511	56.5	6.2	Cytoplasmic	Absence	Cytoplasmic
309251211	BBIF_0754	whiB	E3EQR7	92	Cell division transcription factor WhmD				GO:0019219,GO:0080090,GO:0019222,GO:0031326,GO:0031323,GO:0043169,GO:0090304,GO:0044249,GO:0034641,GO:0006807,GO:0003674,GO:0005623,GO:0034645,GO:0003677,GO:0043170,GO:1901362,GO:0050789,GO:0097659,GO:0032774,GO:0005737,GO:1901576,GO:0051540,GO:0044260,GO:0035731,GO:2000112,GO:0043167,GO:0071704,GO:0010467,GO:0065007,GO:1901360,GO:0046872,GO:0010468,GO:0003676,GO:0018130,GO:0006139,GO:0060255,GO:…	81.89	0.337	1	2	2	92	10.4	8.63	unknown	Absence	unknown
309251213	BBIF_0756	BBIF_0756	E3EQR9	491	putative transcriptional regulator				GO:0016020,GO:0016021	237.06	0.1222	1	4	5	491	51.6	10.13	CytoplasmicMembrane	Absence	CytoplasmicMembrane
309251215	BBIF_0758	BBIF_0758	E3EQS1	1049	Conserved hypothetical membrane spanning protein				GO:0016020,GO:0016021	124.38	0.0515	1	5	5	1049	112	8	CytoplasmicMembrane	Absence	CytoplasmicMembrane
309251216	BBIF_0759	BBIF_0759	E3EQS2	503	Conserved hypothetical protein				GO:0016020,GO:0016021	125.61	0.0974	1	3	4	503	51	5.24	Unknown	Presence	Unknown
309251217	BBIF_0760	BBIF_0760	E3EQS3	124	Conserved hypothetical protein					75.56	0.1694	1	1	2	124	14.2	8.91	Cytoplasmic	Absence	Cytoplasmic
309251218	BBIF_0761	BBIF_0761	E3EQS4	275	Phosphomannomutase	K07024	COG0561	H R	GO:0046364,GO:0003674,GO:0016868,GO:0016866,GO:0016051,GO:0044699,GO:0005737,GO:1901576,GO:0044710,GO:0044711,GO:0006013,GO:0071704,GO:0004615,GO:0016787,GO:0019318,GO:0019319,GO:0003824,GO:0009058,GO:0008150,GO:0008152,GO:0044723,GO:0044238,GO:0005975,GO:0016853,GO:0005996,GO:0044464,GO:0005623,GO:0005622,GO:0005575,GO:0044424,GO:0019307	414.95	0.48	1	9	9	275	29.9	6.33	Cytoplasmic	Absence	Cytoplasmic
309251221	BBIF_0764	BBIF_0764	E3EQS7	369	Sensory transduction protein kinase				GO:0003674,GO:0038023,GO:0035639,GO:0016310,GO:0016772,GO:1901363,GO:0060089,GO:0023052,GO:0007165,GO:0004871,GO:0000166,GO:0050789,GO:0023014,GO:0001882,GO:0043168,GO:0044267,GO:0051716,GO:0044260,GO:0000155,GO:0005057,GO:0016021,GO:0016020,GO:0032549,GO:0043167,GO:0008150,GO:0071704,GO:0016740,GO:0065007,GO:0031224,GO:0004673,GO:0004672,GO:0004872,GO:0017076,GO:0005524,GO:0006468,GO:0016301,GO:…	718.4	0.4309	1	12	12	369	40.7	5.24	CytoplasmicMembrane	Absence	CytoplasmicMembrane
309251222	BBIF_0765	BBIF_0765	E3EQS8	239	Two-component response regulator				GO:0003674,GO:0019219,GO:0080090,GO:0019222,GO:0031326,GO:0031323,GO:0006139,GO:0090304,GO:0044249,GO:0034641,GO:0006807,GO:0023052,GO:0007165,GO:0034645,GO:0003677,GO:0035556,GO:1901362,GO:0050789,GO:0097659,GO:0032774,GO:1901576,GO:0051716,GO:0044260,GO:0005057,GO:2000112,GO:1901363,GO:0071704,GO:0010467,GO:0065007,GO:1901360,GO:0004871,GO:0010468,GO:0003676,GO:0018130,GO:0044238,GO:0060255,GO:…	847.93	0.6695	1	12	12	239	26.3	7.5	Cytoplasmic	Absence	Cytoplasmic
309251223	BBIF_0766	glgB	E3EQS9	751	1,4-alpha-glucan branching enzyme	K00700	COG0296	G	GO:0003674,GO:0003844,GO:0016798,GO:0044249,GO:0009250,GO:0005488,GO:0034645,GO:0006091,GO:0016051,GO:0044699,GO:1901576,GO:0044264,GO:0044711,GO:0044262,GO:0044260,GO:0043167,GO:0071704,GO:0016740,GO:0006112,GO:0006073,GO:0016787,GO:0043169,GO:0009987,GO:0000271,GO:0044710,GO:0034637,GO:0009058,GO:0009059,GO:0044763,GO:0008152,GO:0016758,GO:0044723,GO:0055114,GO:0044042,GO:0044238,GO:0033692,GO:…	1979.22	0.7337	1	37	37	751	84.5	5.44	unknown	Absence	unknown
309251224	BBIF_0767	BBIF_0767	E3EQT0	198	transcriptional regulator, CarD family	K07736	COG1329	U		372.17	0.5101	1	7	7	198	22.2	6.58	Cytoplasmic	Absence	Cytoplasmic
309251225	BBIF_0768	ispF	E3EQT1	158	2-C-methyl-D-erythritol 2,4-cyclodiphosphate synthase	K01770	COG0245	I	GO:0008299,GO:0016114,GO:0019288,GO:0008685,GO:0016829,GO:0046872	119.13	0.2722	1	3	3	158	16.2	5.77	CytoplasmicMembrane	Absence	CytoplasmicMembrane
309251227	BBIF_0770	BBIF_0770	E3EQT3	296	zinc/manganese transport system, ATP-binding protein	K02074	COG1121	P	GO:0035639,GO:0003674,GO:0005488,GO:0016887,GO:0043167,GO:1901363,GO:0001883,GO:0001882,GO:0043168,GO:0006200,GO:0000166,GO:1901265,GO:0032549,GO:0017076,GO:0005524,GO:0016787,GO:0017111,obsolete_biological_process,GO:0036094,GO:0003824,GO:0016818,GO:0030554,GO:0097367,GO:0097159,GO:0016817,GO:0016462,GO:0032559,GO:0032555,GO:0032550,GO:0032553	82.96	0.1351	1	3	3	296	32.2	6.8	CytoplasmicMembrane	Absence	CytoplasmicMembrane
309251228	BBIF_0771	BBIF_0771	E3EQT4	347	zinc/manganese transport system, substrate-binding protein	K02077	COG0803 COG3443	P	GO:0043169,GO:0003674,GO:0046872,GO:0006812,GO:0006811,GO:0006810,GO:0043167,GO:0044765,GO:0008150,GO:0044699,GO:0030001,GO:0051234,GO:0051179,GO:1902578,GO:0005488	70.54	0.072	1	1	1	347	36.2	4.93	Unknown	Presence	Unknown
309251229	BBIF_0772	folD	E3EQT5	291	Bifunctional methylenetetrahydrofolate dehydrogenase/cyclohydrolase	K01491	COG0190	H	GO:0035999,GO:0009165,GO:0044281,GO:0044283,GO:1901362,GO:1901360,GO:0044710,GO:0044711,GO:0006547,GO:0006760,GO:0000097,GO:0000096,GO:0043436,GO:0046483,GO:1901564,GO:0006575,GO:1901566,GO:0016810,GO:0016053,GO:0016814,GO:0006163,GO:0006164,GO:0019637,GO:0019438,GO:0042398,GO:0006807,GO:0003674,GO:0009066,GO:0046653,GO:1901576,GO:0051186,GO:0051188,GO:0042558,GO:0042559,GO:0019238,GO:0018130,GO:…	668.87	0.4502	1	10	10	291	31	6.1	Cytoplasmic	Absence	Cytoplasmic
309251230	BBIF_0773	rpsA	E3EQT6	490	SSU ribosomal protein S1P	K02945	COG0539	J	GO:0003676,GO:1901363,GO:0044249,GO:0043229,GO:0043228,GO:0003674,GO:0044237,GO:0034645,GO:0005622,GO:0043226,GO:0005737,GO:0044267,GO:0044260,GO:0030529,GO:0003735,GO:0071704,GO:0010467,GO:0005198,GO:1901576,GO:0009987,GO:0009058,GO:0009059,GO:0008150,GO:0008152,GO:0044238,GO:0032991,GO:0005840,GO:0043232,GO:0019538,GO:0097159,GO:0044464,GO:0005623,GO:0043170,GO:0005575,GO:0044444,GO:0003723,GO:…	2948.52	0.8469	1	42	42	490	54.5	4.78	Cytoplasmic	Absence	Cytoplasmic
309251231	BBIF_0774	coaE	E3EQT7	202	Dephospho-CoA kinase	K00859	COG0237	H	GO:0009165,GO:0044281,GO:1901362,GO:0042451,GO:1901360,GO:0044710,GO:0044711,GO:0000166,GO:0035639,GO:0016740,GO:0034032,GO:0046129,GO:0046128,GO:0042455,GO:0046483,GO:1901564,GO:1901566,GO:0097367,GO:0006163,GO:0006164,GO:0019637,GO:0019438,GO:0004140,GO:0009163,GO:0006807,GO:0003674,GO:0005488,GO:1901265,GO:1901576,GO:0051186,GO:0051188,GO:1901363,GO:0032549,GO:0017076,GO:0005524,GO:0018130,GO:…	171.21	0.2723	1	3	3	202	22.1	7.58	CytoplasmicMembrane	Absence	CytoplasmicMembrane
309251232	BBIF_0775	uvrB	E3EQT8	703	Excinuclease ABC subunit B	K03702	COG0556	L	GO:0009991,GO:0003676,GO:0035639,GO:1901363,GO:0003824,GO:0009381,GO:0090304,GO:0090305,GO:0034641,GO:0006807,GO:0003674,GO:0044237,GO:0009432,GO:0003677,GO:0017111,GO:0043170,GO:0043168,GO:1901360,GO:0001882,GO:0005737,GO:0006139,GO:0051716,GO:0044260,GO:0016462,GO:0004520,GO:0036094,GO:0043167,GO:0071704,GO:0044699,GO:0032549,GO:0017076,GO:0005524,GO:0016787,GO:0071496,GO:0016818,GO:0006281,GO:…	773.45	0.2646	1	15	16	703	79.6	5.25	Cytoplasmic	Absence	Cytoplasmic
309251234	BBIF_0777	pyk	E3EQU0	480	Pyruvate kinase	K00873	COG0469	G	GO:0005488,GO:0000287,GO:0006732,GO:0006733,GO:0009161,GO:0009117,GO:0019752,GO:0046496,GO:0043436,GO:0034641,GO:0006807,GO:0003674,GO:0044281,GO:0009123,GO:0072521,GO:0006091,GO:0006090,GO:0072524,GO:0006096,GO:1901360,GO:0044712,GO:0006139,GO:0044710,GO:0051186,GO:0009126,GO:0031420,GO:0042278,GO:0009259,GO:0008150,GO:0071704,GO:0016740,GO:0044699,GO:0030955,GO:0046483,GO:0009150,GO:0016301,GO:…	2497.18	0.9083	1	36	36	480	51.8	5.33	Cytoplasmic	Absence	Cytoplasmic
309251235	BBIF_0778	BBIF_0778	E3EQU1	201	ADP-ribose pyrophosphatase	K01515	COG0494	V	GO:0008152,GO:0035639,GO:1901363,GO:0006139,GO:0034061,GO:0090304,GO:0044249,GO:0034641,GO:0006807,GO:0003674,GO:0044237,GO:0034645,GO:0003677,GO:0043170,GO:0042575,GO:1901360,GO:0001882,GO:0043168,GO:1901576,GO:0044260,GO:0043167,GO:000388GO:0008152,GO:0016787	870.39	0.7363	1	11	11	201	22.7	6.05	Unknown	Absence	Unknown
309251236	BBIF_0779	BBIF_0779	E3EQU2	258	Transcriptional regulator	K07183	COG3707	T K	GO:0003674,GO:0019219,GO:0080090,GO:0019222,GO:0031326,GO:0031323,GO:0006139,GO:0090304,GO:0044249,GO:0034641,GO:0006807,GO:0023052,GO:0007165,GO:0034645,GO:0035556,GO:1901362,GO:0050789,GO:0097659,GO:0032774,GO:1901576,GO:0051716,GO:0044260,GO:0005057,GO:2000112,GO:1901363,GO:0071704,GO:0010467,GO:0065007,GO:1901360,GO:0004871,GO:0010468,GO:0003676,GO:0018130,GO:0044238,GO:0060255,GO:0009889,GO:…	973.77	0.6783	1	15	16	258	28.6	4.87	Cytoplasmic	Absence	Cytoplasmic
309251237	BBIF_0780	polA	E3EQU3	943	DNA polymerase I	K02335	COG0258 COG0749	L L	GO:0003676,GO:0034061,GO:0090304,GO:0044249,GO:0034641,GO:0006807,GO:0003674,GO:0005488,GO:0034645,GO:0003677,GO:1901363,GO:1901360,GO:1901576,GO:0008409,GO:0044260,GO:0004527,GO:0003887,GO:0071704,GO:0016740,GO:0006260,GO:0016787,GO:0006139,GO:0009987,GO:0006725,GO:0016788,GO:0003824,GO:0009058,GO:0009059,GO:0008150,GO:0008152,GO:0046483,GO:0044238,GO:0016779,GO:0004518,GO:0097159,GO:0044237,GO:…	1334.83	0.3807	1	28	28	943	102.6	5.11	Cytoplasmic	Absence	Cytoplasmic
309251238	BBIF_0781	BBIF_0781	E3EQU4	305	conserved hypothetical protein with NIF3 domain					580.04	0.5344	1	11	11	305	32.1	5.81	Unknown	Absence	Unknown
309251239	BBIF_0782	BBIF_0782	E3EQU5	232	Phosphohydrolase, MutT/nudix family				GO:0016787,GO:0003674,GO:0003824	390.07	0.3879	1	5	5	232	25.6	4.92	Cytoplasmic	Absence	Cytoplasmic
309251240	BBIF_0783	glgX1	E3EQU6	723	Glycogen operon protein glgX	K02438	COG1523	G	GO:0019156,GO:0016787,GO:0004133,GO:0016798,GO:0044248,GO:0003674,GO:0009251,GO:0006091,GO:0044699,GO:0044247,GO:0044712,GO:0043169,GO:0044264,GO:0044262,GO:0044260,GO:0005980,GO:0043167,GO:0071704,GO:0006112,GO:0006073,GO:1901575,GO:0044275,GO:0009987,GO:0044710,GO:0000272,GO:0003824,GO:0044763,GO:0008152,GO:0044723,GO:0009056,GO:0009057,GO:0055114,GO:0044724,GO:0044042,GO:0044238,GO:0005975,GO:…	1478.4	0.5035	1	25	25	723	82.3	5.2	Cytoplasmic	Absence	Cytoplasmic
309251243	BBIF_0786	pepE	E3EQU9	205	Peptidase E	K05995	COG3340	E	GO:0006508,GO:0008233,GO:0008236,GO:0016787	177.09	0.2195	1	3	3	205	22.1	6.68	Cytoplasmic	Absence	Cytoplasmic
309251244	BBIF_0787	aroA	E3EQV0	476	3-phosphoshikimate 1-carboxyvinyltransferase	K00800	COG0128	E	GO:0019752,GO:0044249,GO:0006807,GO:0003674,GO:0044237,GO:0044283,GO:1901362,GO:1901360,GO:0005737,GO:1901576,GO:0044710,GO:0044711,GO:0016765,GO:0043650,GO:0006520,GO:0071704,GO:0016740,GO:0044699,GO:0008652,GO:0003866,GO:0044238,GO:0009423,GO:0009987,GO:0006725,GO:0003824,GO:0009058,GO:0044763,GO:0008152,GO:0019438,GO:0043436,GO:0009072,GO:0009073,GO:0043648,GO:1901564,GO:1901566,GO:0006082,GO:…	381.74	0.2794	1	8	8	476	50.3	5.02	Unknown	Absence	Unknown
309251245	BBIF_0788	ack	E3EQV1	409	Acetate kinase	K00925	COG0282	C	GO:0005488,GO:0003674,GO:0006637,GO:0006732,GO:0044249,GO:0009108,GO:0044237,GO:0000166,GO:1901363,GO:0044699,GO:0001882,GO:0005737,GO:1901576,GO:0044710,GO:0051186,GO:0000287,GO:0051188,GO:0035639,GO:0043167,GO:0071704,GO:0016740,GO:0001883,GO:0032549,GO:0017076,GO:0046872,GO:0005524,GO:0043168,GO:0035383,GO:0016301,GO:0035384,GO:0008776,GO:0043169,GO:0009987,GO:1901265,GO:0016774,GO:0036094,GO:…	1469.71	0.6846	1	22	22	409	44.2	5.86	Cytoplasmic	Absence	Cytoplasmic
309251246	BBIF_0789	pta	E3EQV2	604	Phosphate acetyltransferase	K13788	COG0280 COG0857	C R	GO:0006637,GO:0006732,GO:0044249,GO:0009108,GO:0044237,GO:0008959,GO:0005737,GO:1901576,GO:0051186,GO:0051188,GO:0071704,GO:0016740,GO:0016746,GO:0016747,GO:0035383,GO:0035384,GO:0009987,GO:0003824,GO:0009058,GO:0008150,GO:0008152,GO:0006084,GO:0006085,GO:0044272,GO:0044464,GO:0005623,GO:0005622,GO:0005575,GO:0016407,GO:0006790,GO:0071616,GO:0006793,GO:0044424,GO:0003674	1466.88	0.5265	1	22	22	604	63.8	5.68	unknown	Absence	unknown
309251247	BBIF_0790	BBIF_0790	E3EQV3	495	Conserved hypothetical protein with DUF1846 domain				GO:0044238,GO:0003674,GO:0016787,GO:0019538,GO:0003824,GO:0043170,GO:0071704,GO:0008150,GO:0008152,GO:0006508,GO:0008233	69.37	0.0465	1	2	2	495	54.9	6.54	Cytoplasmic	Absence	Cytoplasmic
309251248	BBIF_0791	BBIF_0791	E3EQV4	223	conserved hypothetical protein					251.37	0.3587	1	7	7	223	25.5	7.65	Unknown	Absence	Unknown
309251254	BBIF_0797	guaA	E3EQW0	520	GMP synthase (glutamine-hydrolyzing)	K01951	COG0518 COG0519	F	GO:0006164,GO:0006177,GO:0006541,GO:0000166,GO:0003922,GO:0005524,GO:0016462,GO:0016874	1925.08	0.7673	1	29	29	520	56.3	5.2	Cytoplasmic	Absence	Cytoplasmic
309251255	BBIF_0798	BBIF_0798	E3EQW1	825	Xylulose-5-phosphate/Fructose-6-phosphate phosphoketolase	K01632			GO:0044238,GO:0005975,GO:0003824,GO:0016829,GO:0016830,GO:0016832,GO:0071704,GO:0008150,GO:0008152,GO:0003674,GO:0047905	4273.47	0.8715	1	68	68	825	92.4	5.31	unknown	Absence	unknown
309251257	BBIF_0800	BBIF_0800	E3EQW3	207	Conserved hypothetical protein with DUF47 domain	K07220	COG1392	S		362.44	0.6232	1	9	9	207	24.2	4.91	Cytoplasmic	Absence	Cytoplasmic
309251261	BBIF_0804	BBIF_0804	E3EQW7	327	ATP-binding protein of ABC transporter system	K01990	COG1131 COG1134	V G M	GO:0035639,GO:0003674,GO:0005488,GO:0016887,GO:0043167,GO:1901363,GO:0001883,GO:0001882,GO:0043168,GO:0006200,GO:0000166,GO:1901265,GO:0032549,GO:0017076,GO:0005524,GO:0016787,GO:0017111,obsolete_biological_process,GO:0036094,GO:0003824,GO:0016818,GO:0030554,GO:0097367,GO:0097159,GO:0016817,GO:0016462,GO:0032559,GO:0032555,GO:0032550,GO:0032553	60.95	0.0581	1	1	1	327	35.9	5.36	CytoplasmicMembrane	Absence	CytoplasmicMembrane
309251266	BBIF_0809	BBIF_0809	E3EQX2	159	conserved hypothetical protein					86.8	0.1195	1	2	2	159	16.8	7.94	Unknown	Presence	Unknown
309251272	BBIF_0815	BBIF_0815	E3EQX8	84	hypothetical protein BBIF_0815				GO:0016020,GO:0016021	86.03	0.3452	1	1	1	84	8.8	5.76	Unknown	Absence	Unknown
309251273	BBIF_0816	pncA	E3EQX9	204	Pyrazinamidase/Nicotinamidase	K08281	COG1335	H R	GO:0008936,GO:0016787,GO:0016810,GO:0016811,GO:0003824,GO:0003674	631.92	0.7157	1	9	9	204	21.6	5.06	Cytoplasmic	Absence	Cytoplasmic
309251277	BBIF_0820	pbuX	E3EM18	451	Xanthine/uracil/vitamin C permease				GO:0044699,GO:0006810,GO:0008150,GO:0005215,GO:0016021,GO:0016020,GO:0003674,GO:0055085,GO:0005575,GO:0044765,GO:0044763,GO:0031224,GO:0044425,GO:0009987,GO:0051234,GO:0051179,GO:1902578	95.59	0.0576	1	1	2	451	46.9	7.91	CytoplasmicMembrane	Absence	CytoplasmicMembrane
309251278	BBIF_0821	xpt	E3EM19	193	Xanthine phosphoribosyltransferase	K03816	COG0503	F	GO:0009167,GO:0009165,GO:0044281,GO:0009161,GO:1901362,GO:0042451,GO:1901360,GO:0044710,GO:0044711,GO:0016740,GO:0000310,GO:0046129,GO:0046128,GO:0042455,GO:0046483,GO:1901564,GO:1901566,GO:0006163,GO:0006166,GO:0016757,GO:0006164,GO:0019637,GO:0019438,GO:0032261,GO:0009163,GO:0044464,GO:0006807,GO:0003674,GO:0032265,GO:1901576,GO:0009127,GO:0009168,GO:0016763,GO:0018130,GO:0009156,GO:0009152,GO:…	557.66	0.7772	1	10	10	193	21.2	6	Cytoplasmic	Absence	Cytoplasmic
309251279	BBIF_0822	BBIF_0822	E3EM20	667	Acyltransferase family protein				GO:0016787,GO:0016020,GO:0005575,GO:0003824,GO:0016740,GO:0003674,GO:0016747,GO:0016746	188.53	0.0675	1	4	4	667	72.8	9.67	CytoplasmicMembrane	Absence	CytoplasmicMembrane
309251280	BBIF_0823	pcrA	E3EM21	885	ATP-dependent DNA helicase pcrA	K03657	COG0210	L	GO:0003676,GO:0008026,GO:0035639,GO:0003674,GO:0005488,GO:0016887,GO:0003677,GO:0003678,GO:0043167,GO:1901363,GO:0001883,GO:0001882,GO:0043168,GO:0042623,GO:0000166,GO:1901265,GO:0032549,GO:0017076,GO:0005524,GO:0016787,GO:0004003,GO:0017111,GO:0004386,GO:0036094,GO:0003824,GO:0008094,GO:0016818,GO:0030554,GO:0097367,GO:0097159,GO:0016817,GO:0016462,GO:0032559,GO:0070035,GO:0032555,GO:0032550,GO:…	997.68	0.3559	1	19	19	885	96.6	6.11	Cytoplasmic	Absence	Cytoplasmic
309251282	BBIF_0825	BBIF_0825	E3EM23	404	Permease protein of ABC transporter system	K02004	COG0577 COG3127	V Q	GO:0016021,GO:0016020,GO:0044464,GO:0005623,GO:0005575,GO:0071944,GO:0005886,GO:0044425,GO:0031224	91.95	0.0644	1	2	2	404	42.8	7.9	CytoplasmicMembrane	Absence	CytoplasmicMembrane
309251283	BBIF_0826	BBIF_0826	E3EM24	271	ATP-binding protein of ABC transporter system	K02003	COG1136 COG4181	E H Q	GO:0035639,GO:0003674,GO:0005488,GO:0016887,GO:0043167,GO:1901363,GO:0001883,GO:0001882,GO:0043168,GO:0006200,GO:0000166,GO:1901265,GO:0032549,GO:0017076,GO:0005524,GO:0016787,GO:0017111,obsolete_biological_process,GO:0036094,GO:0003824,GO:0016818,GO:0030554,GO:0097367,GO:0097159,GO:0016817,GO:0016462,GO:0032559,GO:0032555,GO:0032550,GO:0032553	519.92	0.5387	1	9	9	271	28.8	4.69	CytoplasmicMembrane	Absence	CytoplasmicMembrane
309251284	BBIF_0827	rpsD	E3EM25	208	SSU ribosomal protein S4P	K02986	COG0522	J	GO:0015935,GO:1901363,GO:0044249,GO:0043229,GO:0043228,GO:0003674,GO:0044237,GO:0034645,GO:0005622,GO:0043226,GO:0005737,GO:0044267,GO:0044260,GO:0030529,GO:0003735,GO:0071704,GO:0010467,GO:0003676,GO:0005198,GO:1901576,GO:0009987,GO:0044446,GO:0044391,GO:0009058,GO:0009059,GO:0008150,GO:0008152,GO:0044238,GO:0032991,GO:0005840,GO:0043232,GO:0019538,GO:0097159,GO:0044464,GO:0005623,GO:0043170,GO:…	745.98	0.6635	1	11	11	208	23.7	10.89	Cytoplasmic	Absence	Cytoplasmic
309251286	BBIF_0829	gpm2	E3EM27	241	Phosphoglycerate mutase	K15634	COG0406	G	GO:0003824,GO:0003674	451.21	0.4772	1	6	6	241	26.5	5.92	Cytoplasmic	Absence	Cytoplasmic
309251287	BBIF_0830	BBIF_0830	E3EM28	136	conserved hypothetical protein				GO:0016020,GO:0016021	242.39	0.4853	1	4	4	136	14.2	8.4	CytoplasmicMembrane	Absence	CytoplasmicMembrane
309251288	BBIF_0831	BBIF_0831	E3EM29	80	conserved hypothetical protein					233.87	0.475	1	3	3	80	9	9.82	CytoplasmicMembrane	Presence	CytoplasmicMembrane
309251289	BBIF_0832	alaS	E3EM30	892	Alanyl-tRNA synthetase	K01872	COG0013	J	GO:0006412GO:0006419GO:0006419GO:0043039GO:0000049GO:0000166GO:0000166GO:0003676GO:0003723GO:0004812GO:0004813GO:0004813GO:0004813GO:0005524GO:0005524GO:0005524GO:0008270GO:0016874GO:0016876GO:0046872GO:0005737GO:0005737GO:0005737GO:0005737	2883.72	0.7466	1	53	53	892	97.4	5.33	Cytoplasmic	Absence	Cytoplasmic
309251290	BBIF_0833	BBIF_0833	E3EM31	156	resolvase	K07447	COG0816	K	GO:0090304,GO:0090305,GO:0034641,GO:0006807,GO:0003674,GO:0044237,GO:0003676,GO:0043170,GO:1901363,GO:1901360,GO:0005737,GO:0006139,GO:0051716,GO:0044260,GO:0071704,GO:0044699,GO:0016787,GO:0006281,GO:0009987,GO:0006725,GO:0044710,GO:0016788,GO:0006974,GO:0006259,GO:0006950,GO:0044763,GO:0008152,GO:0046483,GO:0006310,GO:0044238,GO:0003824,GO:0004518,GO:0004519,GO:0050896,GO:0044464,GO:0005623,GO:…	91.48	0.3718	1	2	2	156	17.4	5.96	Cytoplasmic	Absence	Cytoplasmic
309251291	BBIF_0834	BBIF_0834	E3EM32	395	aminodeoxychorismate lyase	K07082	COG1559	D	GO:0003824,GO:0016829,GO:0003674	475.11	0.319	1	7	7	395	43.3	6.86	Unknown	Absence	Unknown
309251293	BBIF_0836	aroC	E3EM34	397	Chorismate synthase	K01736	COG0082	E	GO:0019752,GO:0044249,GO:0006807,GO:0003674,GO:0044281,GO:0044283,GO:1901362,GO:1901360,GO:1901576,GO:0044710,GO:0044711,GO:0043650,GO:0006520,GO:0071704,GO:0044699,GO:0008652,GO:0004107,GO:0044238,GO:0009423,GO:0009987,GO:0006725,GO:0003824,GO:0009058,GO:0044763,GO:0008152,GO:0019438,GO:0043436,GO:0016838,GO:0009072,GO:0009073,GO:0043648,GO:1901564,GO:1901566,GO:0006082,GO:0046394,GO:0016835,GO:…	1099.97	0.6801	1	16	16	397	42.4	5.57	Cytoplasmic	Absence	Cytoplasmic
309251294	BBIF_0837	aroB	E3EM35	540	Shikimate kinase/3-dehydroquinate synthase	K13829	COG0703 COG0337	E E	GO:0005488,GO:0035639,GO:0019752,GO:0044249,GO:0006807,GO:0003674,GO:0044237,GO:0001883,GO:0044283,GO:0003856,GO:0000166,GO:1901362,GO:1901363,GO:1901360,GO:0001882,GO:0005737,GO:1901576,GO:0044710,GO:0044711,GO:0043650,GO:0006520,GO:0043167,GO:0071704,GO:0016740,GO:0044699,GO:0032549,GO:0017076,GO:0008652,GO:0005524,GO:0043168,GO:0016301,GO:0044238,GO:0009423,GO:0009987,GO:0006725,GO:1901265,GO:…	722.7	0.387	1	11	11	540	58.7	6.2	Cytoplasmic	Absence	Cytoplasmic
309251295	BBIF_0838	aroQ	E3EM36	147	3-dehydroquinate dehydratase	K03786	COG0757	E	GO:0008652,GO:0009073,GO:0009423,GO:0003855,GO:0016829	233.7	0.3741	1	4	4	147	16.1	6.06	unknown	Absence	unknown
309251299	BBIF_0842	pyrG	E3EM40	555	CTP synthase	K01937	COG0504	F	GO:0009218,GO:0009165,GO:0044281,GO:0046134,GO:1901362,GO:0046131,GO:1901360,GO:0044710,GO:0044711,GO:0006541,GO:0000166,GO:0009199,GO:0009201,GO:0046036,GO:0009209,GO:0009208,GO:0043436,GO:0042455,GO:0046483,GO:0044210,GO:1901564,GO:1901566,GO:0097367,GO:0019637,GO:0019438,GO:0009163,GO:0009148,GO:0009141,GO:0009142,GO:0009147,GO:0006807,GO:0003674,GO:0005488,GO:0009064,GO:1901265,GO:1901576,GO:…	2031.72	0.8072	1	28	28	555	61.4	5.49	Cytoplasmic	Absence	Cytoplasmic
309251300	BBIF_0843	sufB	E3EM41	499	FeS assembly protein SufB	K09014	COG0719	O	GO:0022607,GO:0009987,GO:0009058,GO:0016043,GO:0016226,GO:0031163,GO:0044085,GO:0008150,GO:0008152,GO:0071840	1928.13	0.8357	1	29	30	499	55.6	4.91	Cytoplasmic	Absence	Cytoplasmic
309251301	BBIF_0844	sufD	E3EM42	409	FeS assembly protein SufD	K09015	COG0719	O	GO:0022607,GO:0009987,GO:0009058,GO:0016043,GO:0016226,GO:0031163,GO:0044085,GO:0008150,GO:0008152,GO:0071840	808.03	0.5379	1	14	14	409	44.2	4.92	Cytoplasmic	Absence	Cytoplasmic
309251302	BBIF_0845	sufC	E3EM43	262	FeS assembly ATPase SufC	K09013	COG0396	O	GO:0035639,GO:0003674,GO:0005488,GO:0016887,GO:0043167,GO:1901363,GO:0001883,GO:0001882,GO:0043168,GO:0006200,GO:0000166,GO:1901265,GO:0032549,GO:0017076,GO:0005524,GO:0016787,GO:0006810,GO:0017111,obsolete_biological_process,GO:0036094,GO:0003824,GO:0008150,GO:0051234,GO:0051179,GO:0016818,GO:0030554,GO:0097367,GO:0097159,GO:0016817,GO:0016462,GO:0032559,GO:0032555,GO:0032550,GO:0032553	1195.85	0.7099	1	16	16	262	28.6	5.87	Cytoplasmic	Absence	Cytoplasmic
309251303	BBIF_0846	iscS	E3EM44	423	Cysteine desulfurase/Selenocysteine lyase	K11717	COG0520	E	GO:0030170,GO:0031071,GO:0019752,GO:0008483,GO:0006807,GO:0003674,GO:0044281,GO:0009069,GO:1901363,GO:0044699,GO:0043168,GO:0044710,GO:0006520,GO:0043167,GO:0071704,GO:0016740,GO:1901605,GO:0016769,GO:0009987,GO:0016782,GO:0016783,GO:0000096,GO:0003824,GO:0008150,GO:0008152,GO:0043436,GO:0044238,GO:1901564,GO:0006082,GO:0048037,GO:0097159,GO:0044237,GO:0006534,GO:0006790,GO:0044763,GO:0005488	1115.54	0.7754	1	20	20	423	45.5	6.13	Cytoplasmic	Absence	Cytoplasmic
309251304	BBIF_0847	BBIF_0847	E3EM45	182	SUF system FeS assembly protein, NifU family	K04488	COG0822	O	GO:0043169,GO:0022607,GO:0051540,GO:0046914,GO:0051536,GO:0009987,GO:0009058,GO:0016043,GO:0016226,GO:0043167,GO:0031163,GO:0044085,GO:0008150,GO:0005488,GO:0008152,GO:0003674,GO:0005506,GO:0046872,GO:0071840	180.04	0.2747	1	4	4	182	19.9	4.78	Cytoplasmic	Absence	Cytoplasmic
309251305	BBIF_0848	BBIF_0848	E3EM46	194	Conserved hypothetical protein with FeS assembly SUF system domain					407.04	0.732	1	7	7	194	21.1	4.41	Cytoplasmic	Absence	Cytoplasmic
309251306	BBIF_0849	glgC	E3EM47	415	Glucose-1-phosphate adenylyltransferase	K00975	COG0448	G	GO:0003674,GO:0035639,GO:0044249,GO:0009250,GO:0005488,GO:0034645,GO:0006091,GO:0016051,GO:1901363,GO:0044699,GO:0001882,GO:0043168,GO:1901576,GO:0044264,GO:0044711,GO:0044262,GO:0044260,GO:0043167,GO:0071704,GO:0016740,GO:0006112,GO:0001883,GO:0006073,GO:0032549,GO:0017076,GO:0005524,GO:0008878,GO:0000166,GO:0009987,GO:0000271,GO:0044710,GO:1901265,GO:0036094,GO:0034637,GO:0009058,GO:0009059,GO:…	1402	0.788	1	21	21	415	45.8	5.96	unknown	Absence	unknown
309251307	BBIF_0850	BBIF_0850	E3EM48	292	SpoU rRNA methylase family protein				GO:0009451,GO:0090304,GO:0034641,GO:0006807,GO:0003674,GO:0005488,GO:0003676,GO:0008168,GO:1901363,GO:1901360,GO:0006139,GO:0044260,GO:0016740,GO:0071704,GO:0010467,GO:0016741,GO:0032259,GO:0009987,GO:0006725,GO:0008173,GO:0043412,GO:0008150,GO:0008152,GO:0001510,GO:0046483,GO:0016070,GO:0044238,GO:0003824,GO:0097159,GO:0044237,GO:0043170,GO:0003723,GO:0043414,GO:0006396	288.61	0.4384	1	8	8	292	32.2	5.72	Cytoplasmic	Absence	Cytoplasmic
309251308	BBIF_0851	BBIF_0851	E3EM49	265	putative RNA methyltransferase	K09761	COG1385	J	GO:0016740,GO:0090304,GO:0034641,GO:0006807,GO:0003674,GO:0044237,GO:0008168,GO:0034660,GO:0043170,GO:0071840,GO:0005737,GO:0006139,GO:0044260,GO:0042254,GO:0071704,GO:0010467,GO:0016741,GO:1901360,GO:0022613,GO:0006364,GO:0034470,GO:0009987,GO:0006725,GO:0003824,GO:0008150,GO:0008152,GO:0046483,GO:0016070,GO:0044238,GO:0016072,GO:0044464,GO:0005623,GO:0005622,GO:0005575,GO:0044085,GO:0044424,GO:…	235.15	0.1849	1	4	4	265	28.2	6.24	Unknown	Absence	Unknown
309251309	BBIF_0852	BBIF_0852	E3EM50	112	histidine triad (HIT) protein	K02503	COG0537	F G R	GO:0016787,GO:0003674,GO:0008150,GO:0008152,GO:0003824	162.93	0.4286	1	4	4	112	12.2	5.99	Cytoplasmic	Absence	Cytoplasmic
309251310	BBIF_0853	BBIF_0853	E3EM51	361	PhoH family protein	K06217	COG1702	T	GO:0035639,GO:0003674,GO:0005488,GO:0003676,GO:0000166,GO:1901363,GO:0001883,GO:0001882,GO:0043168,GO:0043167,GO:1901265,GO:0032549,GO:0017076,GO:0005524,GO:0036094,GO:0030554,GO:0097367,GO:0097159,GO:0032559,GO:0003723,GO:0032555,GO:0032550,GO:0032553	522.34	0.3767	1	7	7	361	39.4	7.33	Cytoplasmic	Absence	Cytoplasmic
309251311	BBIF_0854	ybeY	E3EM52	181	conserved hypothetical protein	K07042	COG0319	J	GO:0008270,GO:0004175,GO:0090304,GO:0090305,GO:0034641,GO:0006807,GO:0003674,GO:0044237,GO:0034660,GO:0008233,GO:0043170,GO:0071840,GO:0005737,GO:0006139,GO:0044260,GO:0004540,GO:0004521,GO:0042254,GO:0043167,GO:0071704,GO:0010467,GO:0070011,GO:1901360,GO:0022613,GO:0046872,GO:0006364,GO:0016787,GO:0034470,GO:0043169,GO:0009987,GO:0006725,GO:0016788,GO:0004222,GO:0003824,GO:0008150,GO:0008152,GO:…	409.68	0.5359	1	8	8	181	20	4.63	CytoplasmicMembrane	Absence	CytoplasmicMembrane
309251312	BBIF_0855	BBIF_0855	E3EM53	472	Conserved hypothetical membrane spanning protein with CBS and transporter associated domains				GO:0043168,GO:0050662,GO:0050660,GO:0097159,GO:0000166,GO:0036094,GO:0048037,GO:0005488,GO:0003674,GO:0043167,GO:1901363,GO:1901265	437.82	0.2966	1	10	10	472	51.5	5.03	CytoplasmicMembrane	Absence	CytoplasmicMembrane
309251313	BBIF_0856	era	E3EM54	336	GTP-binding protein Era	K03595	COG1159	J	GO:0008152,GO:0042254,GO:0042274,GO:0000166,GO:0003723,GO:0003723,GO:0003723,GO:0003924,GO:0005525,GO:0005525,GO:0005525,GO:0019843,GO:0070181,GO:0005622,GO:0005737,GO:0005737,GO:0005737,GO:0005886,GO:0005886,GO:0005886,GO:0016020	460.19	0.4345	1	9	9	336	37.4	5.54	CytoplasmicMembrane	Absence	CytoplasmicMembrane
309251314	BBIF_0857	fadD3	E3EM55	678	Long-chain-fatty-acid--CoA ligase	K01897	COG0318 COG1022	I Q	GO:0003824,GO:0016874,GO:0003674	2539.4	0.6991	1	36	36	678	73.7	5.41	Cytoplasmic	Absence	Cytoplasmic
309251315	BBIF_0858	pntA1	E3EM56	379	NAD(P) transhydrogenase subunit alpha subunit	K00324	COG3288	C	GO:0006818,GO:0015992,GO:0016651,GO:0006812,GO:0006811,GO:0006810,GO:0015672,GO:0008746,GO:0003824,GO:0044765,GO:0008150,GO:0044699,GO:0016652,GO:0003674,GO:0051234,GO:0051179,GO:1902578,GO:0016491	1311.44	0.7784	1	17	17	379	39	5.05	CytoplasmicMembrane	Absence	CytoplasmicMembrane
309251317	BBIF_0860	pntB	E3EM58	481	NAD(P) transhydrogenase subunit beta	K00325	COG1282	C	GO:0008746,GO:0071944,GO:0003674,GO:0005488,GO:1901363,GO:0031224,GO:0016491,GO:0050662,GO:0050661,GO:0016021,GO:0016020,GO:0000166,GO:1901265,GO:0008750,GO:0036094,GO:0003824,GO:0048037,GO:0005886,GO:0097159,GO:0044464,GO:0005623,GO:0005575,GO:0016651,GO:0016652,GO:0044425	290.86	0.1684	1	5	5	481	49.9	5.52	CytoplasmicMembrane	Absence	CytoplasmicMembrane
309251318	BBIF_0861	BBIF_0861	E3EM59	330	conserved hypothetical protein	K06889	COG1073	L		815.57	0.5848	1	14	14	330	35.5	7.25	CytoplasmicMembrane	Absence	CytoplasmicMembrane
309251319	BBIF_0862	rplY	E3EM60	208	LSU ribosomal protein L25P	K02897	COG1825	J	GO:0003676,GO:1901363,GO:0044249,GO:0043229,GO:0043228,GO:0003674,GO:0044237,GO:0034645,GO:0005622,GO:0043226,GO:0005737,GO:0044267,GO:0044260,GO:0030529,GO:0003735,GO:0071704,GO:0010467,GO:0005198,GO:1901576,GO:0009987,GO:0009058,GO:0009059,GO:0008150,GO:0008152,GO:0044238,GO:0008097,GO:0032991,GO:0005840,GO:0043232,GO:0019538,GO:0097159,GO:0044464,GO:0005623,GO:0043170,GO:0005575,GO:0044444,GO:…	902.17	0.5817	1	13	13	208	22	4.91	Cytoplasmic	Absence	Cytoplasmic
309251320	BBIF_0863	ilvE2	E3EM61	375	Branched-chain amino acid aminotransferase	K00826	COG0115	K H	GO:0019752,GO:0044249,GO:0006807,GO:0003674,GO:0044281,GO:0044283,GO:0044699,GO:1901576,GO:0044710,GO:0044711,GO:0006549,GO:0052654,GO:0052655,GO:0052656,GO:0006520,GO:0071704,GO:0016740,GO:0009098,GO:0009099,GO:0009097,GO:1901605,GO:0016769,GO:1901607,GO:0004084,GO:0044238,GO:0009987,GO:0003824,GO:0009058,GO:0044763,GO:0008152,GO:0043436,GO:0008652,GO:0006573,GO:1901564,GO:1901566,GO:0006082,GO:…	1416.05	0.888	1	25	25	375	41.5	5.25	Cytoplasmic	Absence	Cytoplasmic
309251323	BBIF_0866	rpsT	E3EM64	86	SSU ribosomal protein S20P	K02968	COG0268	J	GO:0006412,GO:0003723,GO:0003735,GO:0019843,GO:0005622,GO:0005840,GO:0030529	81	0.314	1	3	3	86	9.1	10.71	Cytoplasmic	Absence	Cytoplasmic
309251324	BBIF_0867	lepA	E3EM65	626	GTP-binding protein lepA	K03596	COG0481	J	GO:0080090,GO:0019222,GO:1901363,GO:0010604,GO:0010608,GO:0016020,GO:0000166,GO:0048518,GO:0060255,GO:0003924,GO:0016818,GO:0043022,GO:0097367,GO:0016817,GO:0019538,GO:0009893,GO:0009891,GO:0010628,GO:0003674,GO:0005488,GO:0003676,GO:0050789,GO:1901265,GO:0044267,GO:0044260,GO:0065007,GO:0032549,GO:0043021,GO:0017076,GO:0045727,GO:0005525,GO:0016787,GO:0009889,GO:0050794,GO:0003824,GO:0008150,GO:…	1351.81	0.6342	1	28	28	626	69.3	5.59	CytoplasmicMembrane	Absence	CytoplasmicMembrane
309251325	BBIF_0868	hemN	E3EM66	464	oxygen-independent coproporphyrinogen III oxidase	K02495	COG0635	H	GO:0006778,GO:0006779,GO:0044249,GO:0034641,GO:0006807,GO:0003674,GO:0044237,GO:1901362,GO:1901360,GO:0016491,GO:0005737,GO:1901576,GO:0051186,GO:0051540,GO:0051989,GO:0016627,GO:0051188,GO:0071704,GO:0033014,GO:0033013,GO:0018130,GO:0004109,GO:0009987,GO:0006725,GO:0003824,GO:0009058,GO:0008150,GO:0008152,GO:1901564,GO:0046483,GO:0044271,GO:1901566,GO:0016634,GO:0044464,GO:0005623,GO:0005622,GO:…	190.24	0.1142	1	4	4	464	49.9	5.02	Cytoplasmic	Absence	Cytoplasmic
309251327	BBIF_0870	BBIF_0870	E3EM68	522	Aminotransferase	K14260	COG0436	E	GO:0043168,GO:0043565,GO:0003674,GO:0008152,GO:0003824,GO:0097159,GO:1901363,GO:0016740,GO:0043167,GO:0008483,GO:0009058,GO:0008150,GO:0005488,GO:0003676,GO:0003677,GO:0048037,GO:0016769,GO:0030170	1068.35	0.5211	1	21	21	522	58.1	6.6	Cytoplasmic	Absence	Cytoplasmic
309251329	BBIF_0872	gltB	E3EM70	1533	Glutamate synthase [NADPH] large chain	K00265	COG0067 COG0069 COG0070	E	GO:0015930,GO:0016638,GO:0009064,GO:0019752,GO:0044249,GO:0006807,GO:0003674,GO:0044281,GO:0044283,GO:0044699,GO:0016491,GO:1901576,GO:0044710,GO:0044711,GO:0016643,GO:0043650,GO:0006520,GO:0016041,GO:0071704,GO:0008652,GO:1901605,GO:1901607,GO:0044238,GO:0009987,GO:0003824,GO:0009058,GO:0044763,GO:0045181,GO:0008152,GO:0009084,GO:0043436,GO:0043648,GO:1901564,GO:1901566,GO:0006082,GO:0016639,GO:…	993.45	0.2316	1	26	26	1533	168.2	5.92	CytoplasmicMembrane	Absence	CytoplasmicMembrane
309251330	BBIF_0873	gltD	E3EM71	510	Glutamate synthase [NADPH] small chain	K00266	COG0493	E R	GO:0015930,GO:0016638,GO:0009064,GO:0019752,GO:0044249,GO:0006807,GO:0003674,GO:0044281,GO:0044283,GO:0044699,GO:0016491,GO:1901576,GO:0044710,GO:0044711,GO:0051540,GO:0043650,GO:0006520,GO:0071704,GO:0008652,GO:1901605,GO:1901607,GO:0044238,GO:0009987,GO:0003824,GO:0009058,GO:0044763,GO:0045181,GO:0008152,GO:0009084,GO:0043436,GO:0043648,GO:1901564,GO:1901566,GO:0006082,GO:0016639,GO:0046394,GO:…	649.17	0.4824	1	14	14	510	56	5.4	Cytoplasmic	Absence	Cytoplasmic
309251331	BBIF_0874	BBIF_0874	E3EM72	157	conserved hypothetical membrane spanning protein				GO:0016020,GO:0016021	342.44	0.465	1	7	7	157	17.8	9.39	CytoplasmicMembrane	Absence	CytoplasmicMembrane
309251332	BBIF_0875	BBIF_0875	E3EM73	416	Glycosyltransferase	K16148	COG0438	M	GO:0016740,GO:0003824,GO:0009058,GO:0003674,GO:0008152,GO:0008150	804.69	0.5048	1	15	15	416	45.1	4.94	Cytoplasmic	Absence	Cytoplasmic
309251333	BBIF_0876	BBIF_0876	E3EM74	317	iron complex transport system, ATP-binding protein	K02013	COG1120	P H	GO:0035639,GO:0003674,GO:0005488,GO:0016887,GO:0043167,GO:1901363,GO:0001883,GO:0001882,GO:0043168,GO:0006200,GO:0000166,GO:1901265,GO:0032549,GO:0017076,GO:0005524,GO:0016787,GO:0017111,obsolete_biological_process,GO:0036094,GO:0003824,GO:0016818,GO:0030554,GO:0097367,GO:0097159,GO:0016817,GO:0016462,GO:0032559,GO:0032555,GO:0032550,GO:0032553	448.97	0.3533	1	7	7	317	35.3	6.64	CytoplasmicMembrane	Absence	CytoplasmicMembrane
309251334	BBIF_0877	BBIF_0877	E3EM75	290	putative carbon-nitrogen hydrolase				GO:0016787,GO:0016810,GO:0016746,GO:0003824,GO:0016740,GO:0006807,GO:0003674,GO:0008152,GO:0008150	43.85	0.031	1	1	1	290	31.6	5.86	Cytoplasmic	Absence	Cytoplasmic
309251336	BBIF_0879	cbh	E3EM77	316	Choloylglycine hydrolase	K01442	COG3049	M R	GO:0016787,GO:0016810,GO:0016811,GO:0003824,GO:0003674,GO:0045302	1278.29	0.7468	1	14	14	316	35.2	4.63	CytoplasmicMembrane	Absence	CytoplasmicMembrane
309251343	BBIF_0886	BBIF_0886	E3EM84	306	Lipase				GO:0044238,GO:0003674,GO:0016787,GO:0019538,GO:0003824,GO:0017171,GO:0043170,GO:0071704,GO:0070011,GO:0008150,GO:0008152,GO:0006508,GO:0008233,GO:0008236	179.2	0.183	1	4	4	306	34.2	5.12	Cytoplasmic	Absence	Cytoplasmic
309251344	BBIF_0887	BBIF_0887	E3EM85	366	tRNA (adenine-N(1)-)-methyltransferase	K07442	COG2519	J	GO:0003674,GO:0043527,GO:0008168,GO:0034708,GO:0005737,GO:0031515,GO:0016740,GO:0016741,GO:1902494,GO:0008757,GO:0008173,GO:1990234,GO:0008175,GO:0043234,GO:0032991,GO:0016429,GO:0003824,GO:0016426,GO:0044464,GO:0005623,GO:0005622,GO:0005575,GO:0044444,GO:0044424	753.44	0.5546	1	12	12	366	40.6	6.16	Cytoplasmic	Absence	Cytoplasmic
309251345	BBIF_0888	BBIF_0888	E3EM86	185	putative phosphohistidine phosphatase, SixA	K08296	COG2062	T		384.5	0.5243	1	6	6	185	20.5	8.02	Unknown	Absence	Unknown
309251346	BBIF_0889	metE	E3EM87	768	5-methyltetrahydropteroyltriglutamate- homocysteine methyltransferase	K00549	COG0620	E	GO:0005488,GO:0003674,GO:0043169,GO:0019752,GO:0044249,GO:0006807,GO:0009067,GO:0044281,GO:0044283,GO:0008168,GO:0003871,GO:0044699,GO:1901576,GO:0044710,GO:0044711,GO:0046914,GO:0006520,GO:0008270,GO:0043167,GO:0071704,GO:0016740,GO:0016741,GO:0046872,GO:1901605,GO:1901607,GO:0009987,GO:0044238,GO:0000097,GO:0000096,GO:0008172,GO:0003824,GO:0009058,GO:0044763,GO:0008152,GO:0043436,GO:0008652,GO:…	2443.38	0.7383	1	42	42	768	85.9	5.64	Cytoplasmic	Absence	Cytoplasmic
309251347	BBIF_0890	metF	E3EM88	282	Methylenetetrahydrofolate reductase	K00297	COG0685	E	GO:0003674,GO:0006732,GO:0006730,GO:0019752,GO:0016646,GO:0044249,GO:0034641,GO:0006807,GO:0009067,GO:0005623,GO:0044283,GO:0046653,GO:1901566,GO:1901360,GO:0016491,GO:0005737,GO:1901576,GO:0044710,GO:0051186,GO:0006520,GO:0035999,GO:0042558,GO:0071704,GO:0044699,GO:0046483,GO:1901605,GO:1901607,GO:0009987,GO:0006760,GO:0044238,GO:0000097,GO:0000096,GO:0006725,GO:0004489,GO:0003824,GO:0009058,GO:…	512.29	0.4894	1	8	8	282	30.8	5.59	Cytoplasmic	Absence	Cytoplasmic
309251349	BBIF_0892	glnE	E3EM90	1032	Glutamate-ammonia-ligase adenylyltransferase	K00982	COG1391	O	GO:0035639,GO:0003674,GO:0005488,GO:0000166,GO:1901363,GO:1901265,GO:0001882,GO:0043168,GO:0043167,GO:0016740,GO:0001883,GO:0032549,GO:0017076,GO:0005524,GO:0036094,GO:0003824,GO:0016874,GO:0016779,GO:0030554,GO:0097367,GO:0097159,GO:0008882,GO:0070566,GO:0032559,GO:0016772,GO:0032555,GO:0032550,GO:0032553	1593.67	0.4312	1	31	31	1032	115.1	6.74	Cytoplasmic	Absence	Cytoplasmic
309251350	BBIF_0893	pyrB	E3EM91	331	Aspartate carbamoyltransferase	K00609	COG0540	F	GO:0009218,GO:0009165,GO:0009163,GO:0009161,GO:0046134,GO:1901362,GO:0046131,GO:1901360,GO:0044710,GO:0044711,GO:0019856,GO:0044205,GO:0016743,GO:0016740,GO:0016741,GO:0009174,GO:0009173,GO:0043436,GO:0042455,GO:0046483,GO:1901564,GO:1901566,GO:0043177,GO:0019637,GO:0019438,GO:0044281,GO:0006807,GO:0003674,GO:0005488,GO:1901576,GO:0006206,GO:0006207,GO:0046132,GO:0018130,GO:0043168,GO:0006221,GO:…	1292.54	0.7976	1	21	21	331	36.4	5.88	Cytoplasmic	Absence	Cytoplasmic
309251351	BBIF_0894	pyrI	E3EM92	140	Aspartate carbamoyltransferase regulatory subunit 1	K00610	COG1781	F	GO:0006139,GO:0072528,GO:0044249,GO:0034641,GO:0006807,GO:0003674,GO:0044281,GO:1901362,GO:1901360,GO:0072527,GO:0006220,GO:0006221,GO:0044710,GO:0044711,GO:0043167,GO:0008150,GO:0071704,GO:0016740,GO:0043169,GO:0044699,GO:0046872,GO:0018130,GO:1901576,GO:0009987,GO:0006725,GO:0003824,GO:0009058,GO:0044763,GO:0008152,GO:0019438,GO:0034654,GO:1901564,GO:0090407,GO:0055086,GO:0046483,GO:0044238,GO:…	728.94	0.8214	1	10	10	140	15.8	6.38	Cytoplasmic	Absence	Cytoplasmic
309251352	BBIF_0895	pyrC	E3ENZ3	474	Dihydroorotase	K01465	COG0044 COG0418	F J	GO:0009165,GO:0055086,GO:0009173,GO:0009218,GO:0009117,GO:0006139,GO:0046132,GO:1901564,GO:0072528,GO:0044249,GO:0034641,GO:0009129,GO:0003674,GO:0044237,GO:0003824,GO:0009161,GO:0046134,GO:0009123,GO:0043167,GO:1901362,GO:0046131,GO:0009124,GO:0072527,GO:0006220,GO:0006221,GO:0044710,GO:0044711,GO:0016812,GO:0046914,GO:0044205,GO:0008270,GO:0046049,GO:0008150,GO:0071704,GO:0019438,GO:0043169,GO:…	1124.49	0.7342	1	19	19	474	50.8	5.22	Cytoplasmic	Absence	Cytoplasmic
309251353	BBIF_0896	pyrF1	E3ENZ4	321	Orotidine 5'-phosphate decarboxylase	K01591	COG0284	F	GO:0009165,GO:0055086,GO:0044205,GO:0009218,GO:0016830,GO:0009117,GO:0006139,GO:0046132,GO:1901564,GO:0072528,GO:0044249,GO:0034641,GO:0009129,GO:0003674,GO:0044237,GO:0003824,GO:0009161,GO:0046134,GO:0009123,GO:1901362,GO:0046131,GO:0009124,GO:0072527,GO:0006220,GO:0006221,GO:0044710,GO:0044711,GO:0019856,GO:0006206,GO:0006207,GO:0016829,GO:0046049,GO:0008150,GO:0071704,GO:0019438,GO:0046112,GO:…	534.86	0.3364	1	7	7	321	34.4	4.64	Cytoplasmic	Absence	Cytoplasmic
309251354	BBIF_0897	pyrK	E3ENZ5	276	Dihydroorotate dehydrogenase electron transfer subunit	K02823	COG0543	H C	GO:0050662,GO:0006139,GO:0072528,GO:0044249,GO:0034641,GO:0006807,GO:0003674,GO:0044281,GO:0000166,GO:1901362,GO:1901363,GO:1901360,GO:0072527,GO:0006220,GO:0006221,GO:0044710,GO:0044711,GO:0051540,GO:0043167,GO:0008150,GO:0071704,GO:0044699,GO:0016491,GO:0018130,GO:0043168,GO:1901576,GO:0009987,GO:0006725,GO:1901265,GO:0036094,GO:0003824,GO:0009058,GO:0050660,GO:0044763,GO:0008152,GO:0019438,GO:…	1040.57	0.7826	1	14	14	276	29.7	6.34	Cytoplasmic	Absence	Cytoplasmic
309251355	BBIF_0898	pyrD1	E3ENZ6	320	Dihydroorotate dehydrogenase, catalytic subunit	K17828			GO:0009218,GO:0009165,GO:0044281,GO:0009161,GO:0046134,GO:1901362,GO:0046131,GO:0046132,GO:0044710,GO:0044711,GO:0019856,GO:0044205,GO:0016627,GO:0009174,GO:0009173,GO:0042455,GO:0046483,GO:1901564,GO:1901566,GO:0004158,GO:0019637,GO:0019438,GO:0004152,GO:0009163,GO:0006807,GO:0003674,GO:1901576,GO:0006206,GO:0006207,GO:1901360,GO:0018130,GO:0006220,GO:0006221,GO:0009156,GO:0009260,GO:0008150,GO:…	752.37	0.6281	1	12	12	320	33.9	5.27	Cytoplasmic	Absence	Cytoplasmic
309251356	BBIF_0899	pyrE	E3ENZ7	232	Orotate phosphoribosyltransferase	K00762	COG0461	F	GO:0009165,GO:0055086,GO:0009173,GO:0009218,GO:0009117,GO:0006139,GO:0046132,GO:1901564,GO:0072528,GO:0044249,GO:0034641,GO:0009129,GO:0003674,GO:0044237,GO:0003824,GO:0009161,GO:0046134,GO:0009123,GO:0043167,GO:1901362,GO:0046131,GO:0009124,GO:0072527,GO:0006220,GO:0006221,GO:0044710,GO:0044711,GO:0004588,GO:0044205,GO:0000287,GO:0016740,GO:0046049,GO:0008150,GO:0071704,GO:0019438,GO:0043169,GO:…	1439.41	0.8534	1	21	21	232	25	5.25	Cytoplasmic	Absence	Cytoplasmic
309251358	BBIF_0901	BBIF_0901	E3ENZ9	347	Alcohol dehydrogenase	K00001	COG0604 COG1062 COG1064 COG1454	C R O L	GO:0043169,GO:0046914,GO:0008270,GO:0043167,GO:0003824,GO:0003674,GO:0005488,GO:0046872,GO:0016491	337.23	0.2651	1	5	5	347	36.7	5.21	Cytoplasmic	Absence	Cytoplasmic
309251362	BBIF_0905	uvrA1	E3EP03	835	Excinuclease ABC subunit A	K03701	COG0178	R	GO:0008152,GO:0005524,GO:0016887	440.78	0.1521	1	10	10	835	89	6.58	Cytoplasmic	Absence	Cytoplasmic
309251364	BBIF_0907	BBIF_0907	E3EP05	236	Conserved hypothetical protein with short chain dehydrogenase domain				GO:0044710,GO:0003824,GO:0008150,GO:0055114,GO:0008152,GO:0003674,GO:0044699,GO:0016491	811.03	0.7415	1	13	13	236	25.8	5.49	Cytoplasmic	Absence	Cytoplasmic
309251366	BBIF_0909	BBIF_0909	E3EP07	174	putative transcriptional regulator PadR-like family					496.33	0.5977	1	9	10	174	19.9	6.8	Cytoplasmic	Absence	Cytoplasmic
309251369	BBIF_0912	BBIF_0912	E3EP10	381	HipA domain protein	K07154	COG3550	T		198.69	0.0997	1	2	3	381	41.9	5.71	CytoplasmicMembrane	Absence	CytoplasmicMembrane
309251375	BBIF_0918	BBIF_0918	E3EP16	310	transcriptional regulator, LysR family				GO:0032774,GO:0090304,GO:0044249,GO:0034641,GO:0006807,GO:0003674,GO:0005488,GO:0034645,GO:0003677,GO:1901362,GO:1901363,GO:1901360,GO:1901576,GO:0044260,GO:0071704,GO:0010467,GO:0097659,GO:0003676,GO:0018130,GO:0006139,GO:0009987,GO:0006725,GO:0009058,GO:0009059,GO:0008150,GO:0008152,GO:0034654,GO:0046483,GO:0016070,GO:0044238,GO:0044271,GO:0003700,GO:0097159,GO:0044237,GO:0043170,GO:0006351,GO:…	252.98	0.2226	1	5	5	310	35.3	5.14	Cytoplasmic	Absence	Cytoplasmic
309251376	BBIF_0919	BBIF_0919	E3EP17	209	HAD-superfamily hydrolase, subfamily IA, variant 3				GO:0016787,GO:0003674,GO:0003824	483.17	0.5455	1	7	7	209	23.6	4.83	Cytoplasmic	Absence	Cytoplasmic
309251377	BBIF_0920	BBIF_0920	E3EP18	598	possible sugar kinase				GO:0016310,GO:0016301,GO:0052855	983.65	0.4783	1	18	18	598	61.6	4.61	unknown	Absence	unknown
309251379	BBIF_0922	BBIF_0922	E3EP20	253	putative carboxymuconolactone decarboxylase	K01607	COG0599	R	GO:0016209,GO:0051920,GO:0003824,GO:0003674,GO:0016684,GO:0016491	680.19	0.6245	1	9	9	253	28.1	5.06	Cytoplasmic	Absence	Cytoplasmic
309251381	BBIF_0924	ugpA	E3EP22	488	UTP--glucose-1-phosphate uridylyltransferase	K00963	COG1210	M	GO:0016779,GO:0016772,GO:0003824,GO:0016740,GO:0003674,GO:0070569,GO:0003983,GO:0051748	893.96	0.5922	1	21	21	488	55.3	5.8	Cytoplasmic	Absence	Cytoplasmic
309251382	BBIF_0925	BBIF_0925	E3EP23	645	Conserved hypothetical protein					1555.41	0.6341	1	27	27	645	71.2	5.73	Cytoplasmic	Absence	Cytoplasmic
309251383	BBIF_0926	BBIF_0926	E3EP24	108	Conserved hypothetical secreted protein				GO:0016020,GO:0016021	101.1	0.2593	1	2	2	108	12.2	11.05	CytoplasmicMembrane	Absence	CytoplasmicMembrane
309251384	BBIF_0927	helY	E3EP25	852	Helicase helY	K03727	COG4581	L	GO:0003676,GO:0008026,GO:0035639,GO:0003674,GO:0005488,GO:0016887,GO:0043167,GO:1901363,GO:0001883,GO:0001882,GO:0043168,GO:0042623,GO:0000166,GO:1901265,GO:0032549,GO:0017076,GO:0005524,GO:0016787,GO:0017111,GO:0004386,GO:0036094,GO:0003824,GO:0016818,GO:0030554,GO:0097367,GO:0097159,GO:0016817,GO:0016462,GO:0032559,GO:0070035,GO:0032555,GO:0032550,GO:0032553	483.52	0.142	1	9	9	852	96.1	6.49	Cytoplasmic	Absence	Cytoplasmic
309251385	BBIF_0928	rbpA	E3EP26	115	Conserved hypothetical protein				GO:0006351,GO:0006355,GO:0045893,GO:0001000,GO:0008270,GO:0046872	208.9	0.3478	1	3	3	115	13.2	5.01	Cytoplasmic	Absence	Cytoplasmic
309251386	BBIF_0929	gph	E3EP27	244	phosphoglycolate phosphatase	K01091	COG0546	C	GO:0016787,GO:0003674,GO:0003824	848.97	0.7336	1	14	14	244	27.1	4.79	Cytoplasmic	Absence	Cytoplasmic
309251389	BBIF_0932	BBIF_0932	E3EP30	216	Conserved hypothetical protein					601.15	0.7269	1	12	12	216	24.4	5.97	Cytoplasmic	Absence	Cytoplasmic
309251393	BBIF_0936	BBIF_0936	E3EP34	224	putative transcriptional regulator				GO:0003700,GO:0097159,GO:0000166,GO:0036094,GO:0003674,GO:0005488,GO:1901363,GO:1901265,GO:0001071	206.26	0.3705	1	6	6	224	24.2	6.29	CytoplasmicMembrane	Absence	CytoplasmicMembrane
309251394	BBIF_0937	garA	E3EP35	145	signal transduction protein GarA					264.08	0.3517	1	5	5	145	15.8	5.3	Cytoplasmic	Absence	Cytoplasmic
309251395	BBIF_0938	BBIF_0938	E3EP36	273	Conserved hypothetical protein with DUF881 domain				GO:0016020,GO:0016021	187.51	0.1832	1	3	4	273	29.6	8.32	Cytoplasmic	Absence	Cytoplasmic
309251397	BBIF_0940	BBIF_0940	E3EP38	323	Conserved hypothetical protein with DUF881 domain				GO:0016020,GO:0016021	33.52	0.0526	1	1	1	323	35	8.62	Cytoplasmic	Absence	Cytoplasmic
309251398	BBIF_0941	pgsA1	E3EP39	217	CDP-diacylglycerol--glycerol-3-phosphate-3- phosph atidyltransferase	K00995	COG0558	G	GO:0017169,GO:0044249,GO:0003674,GO:0031224,GO:1901576,GO:0044710,GO:0044711,GO:0016021,GO:0016020,GO:0071704,GO:0016740,GO:0044699,GO:0006644,GO:0006629,GO:0016780,GO:0009987,GO:0008444,GO:0003824,GO:0009058,GO:0044763,GO:0008152,GO:0044425,GO:0044255,GO:0090407,GO:0008610,GO:0044238,GO:0008654,GO:0016772,GO:0044237,GO:0005575,GO:0006796,GO:0006793,GO:0019637,GO:0008150	169.95	0.1797	1	3	3	217	24	8.28	CytoplasmicMembrane	Absence	CytoplasmicMembrane
309251399	BBIF_0942	hisG	E3EP40	283	ATP phosphoribosyltransferase	K00765	COG0040	E	GO:0005488,GO:0000287,GO:0035639,GO:0043169,GO:0019752,GO:0044249,GO:0034641,GO:0006807,GO:0003674,GO:0044237,GO:0001883,GO:0044283,GO:0000105,GO:0000166,GO:1901362,GO:1901363,GO:1901360,GO:0001882,GO:0005737,GO:1901576,GO:0044710,GO:0044711,GO:0006547,GO:0006520,GO:0032549,GO:0043167,GO:0071704,GO:0016740,GO:0044699,GO:0016763,GO:0017076,GO:0046872,GO:1901605,GO:1901607,GO:0018130,GO:0043168,GO:…	728.97	0.6714	1	13	13	283	31	5.64	Cytoplasmic	Absence	Cytoplasmic
309251400	BBIF_0943	hisE	E3EP41	87	phosphoribosyl-ATP pyrophosphohydrolase				GO:0005488,GO:0035639,GO:1901363,GO:0019752,GO:0016817,GO:0044249,GO:0034641,GO:0006807,GO:0003674,GO:0044237,GO:0001883,GO:0044283,GO:0000105,GO:0000166,GO:1901362,GO:0043168,GO:1901360,GO:0001882,GO:0005737,GO:1901576,GO:0044710,GO:0044711,GO:0016462,GO:0006547,GO:0006520,GO:0043167,GO:0071704,GO:0044699,GO:0032549,GO:0017076,GO:1901605,GO:1901607,GO:0018130,GO:0016787,GO:0008652,GO:0009987,GO:…	182.26	0.5402	1	3	3	87	9.8	4.88	Cytoplasmic	Absence	Cytoplasmic
309251401	BBIF_0944	rpe1	E3EP42	221	Ribulose-phosphate 3-epimerase	K01783	COG0036	G	GO:0005488,GO:0006739,GO:0006732,GO:0006733,GO:0046496,GO:0034641,GO:0006807,GO:0003674,GO:0044281,GO:0072524,GO:1901360,GO:0006139,GO:0044710,GO:0051186,GO:0019682,GO:0043167,GO:0008150,GO:0071704,GO:0044699,GO:0004750,GO:0046872,GO:0019693,GO:0043169,GO:0009987,GO:0006725,GO:0003824,GO:0009117,GO:0008152,GO:0055086,GO:0046483,GO:0044238,GO:0016854,GO:1901564,GO:0006081,GO:0016853,GO:0051156,GO:…	756.79	0.8733	1	12	12	221	24.1	5.44	Cytoplasmic	Absence	Cytoplasmic
309251402	BBIF_0945	lgt	E3EP43	330	Prolipoprotein diacylglyceryl transferase				GO:0008961,GO:0018065,GO:0044249,GO:0071944,GO:0003674,GO:0044237,GO:0034645,GO:0042158,GO:0031224,GO:0044267,GO:0044260,GO:0016021,GO:0016020,GO:0071704,GO:0016740,GO:0009249,GO:1901576,GO:0009987,GO:0006464,GO:0003824,GO:0043412,GO:0036211,GO:0008150,GO:0008152,GO:0005886,GO:0044238,GO:0019538,GO:0044464,GO:0009058,GO:0005623,GO:0043170,GO:0005575,GO:0009059,GO:0016757,GO:0044425,GO:0042157	213.14	0.1485	1	4	4	330	36.7	8.28	CytoplasmicMembrane	Absence	CytoplasmicMembrane
309251403	BBIF_0946	trpA	E3EP44	292	Tryptophan synthase alpha chain	K01695	COG0159	E	GO:0016835,GO:0016836,GO:0003824,GO:0003674,GO:0016829,GO:0004834	358.32	0.3493	1	7	8	292	30.9	4.86	Cytoplasmic	Absence	Cytoplasmic
309251404	BBIF_0947	trpBC	E3EP45	695	TrpB/TrpC bifunctional protein, includes tryptophan synthase beta chain and indole-3-glycerol phosphate synthase	K01696	COG0133	E	GO:0000162,GO:0006568,GO:0008152,GO:0008652,GO:0009073,GO:0003824,GO:0004425,GO:0004834,GO:0016829,GO:0016831	1368.12	0.4835	1	25	25	695	75	5.64	Cytoplasmic	Absence	Cytoplasmic
309251405	BBIF_0948	BBIF_0948	E3EP46	711	GTP-binding protein	K03977	COG1160	C H R	GO:0019201,GO:0019205,GO:0035639,GO:0003674,GO:0005488,GO:0043167,GO:1901363,GO:0071840,GO:0001882,GO:0043168,GO:0016462,GO:0042254,GO:0000166,GO:0032561,GO:0016740,GO:0001883,GO:0032549,GO:0022613,GO:0017076,GO:0005524,GO:0005525,GO:0016787,GO:0016301,GO:0017111,GO:0004127,GO:0036094,GO:0003824,GO:0008150,GO:0016818,GO:0030554,GO:0097367,GO:0097159,GO:0016817,GO:0019001,GO:0044085,GO:0032559,GO:…	1406.12	0.4318	1	26	26	711	77.6	5.41	Cytoplasmic	Absence	Cytoplasmic
309251406	BBIF_0949	rluB	E3EP47	258	Ribosomal large subunit pseudouridine synthase B	K06178	COG1187	J	GO:0009451,GO:0090304,GO:0034641,GO:0006807,GO:0003674,GO:0005488,GO:0003676,GO:0016866,GO:0001522,GO:1901363,GO:1901360,GO:0006139,GO:0044260,GO:0071704,GO:0009987,GO:0006725,GO:0009982,GO:0003824,GO:0043412,GO:0008150,GO:0008152,GO:0046483,GO:0016070,GO:0044238,GO:0016853,GO:0097159,GO:0044237,GO:0043170,GO:0003723	626.24	0.5426	1	13	13	258	28.9	9.39	Cytoplasmic	Absence	Cytoplasmic
309251407	BBIF_0950	BBIF_0950	E3EP48	301	major intrinsic protein	K06188	COG0580	G	GO:0005215,GO:0016021,GO:0016020,GO:0005575,GO:0003674,GO:0044425,GO:0031224	264.09	0.289	1	5	5	301	30.8	5.25	CytoplasmicMembrane	Absence	CytoplasmicMembrane
309251409	BBIF_0952	purH	E3EP50	543	Phosphoribosylaminoimidazolecarboxamide formyltransferase/IMP cyclohydrolase	K00602	COG0138	F	GO:0003674,GO:0019238,GO:0006189,GO:0003937,GO:0009161,GO:0009117,GO:0003824,GO:0044249,GO:0034641,GO:0006807,GO:0046040,GO:0044281,GO:0009123,GO:0072521,GO:0072522,GO:0009126,GO:0009127,GO:1901360,GO:1901576,GO:0044710,GO:0044711,GO:1901362,GO:0016814,GO:0009259,GO:0008150,GO:0071704,GO:0016740,GO:0016741,GO:0009124,GO:0016742,GO:0018130,GO:0016787,GO:0009987,GO:0006139,GO:0009156,GO:0009168,GO:…	1910.63	0.744	1	28	28	543	58	5.63	Cytoplasmic	Absence	Cytoplasmic
309251411	BBIF_0954	sucD	E3EP52	308	Succinyl-CoA synthetase alpha chain	K01902	COG0074	C	GO:0035639,GO:0003878,GO:0003674,GO:0005488,GO:0043167,GO:1901363,GO:0001883,GO:0001882,GO:0046912,GO:0000166,GO:0016740,GO:0016746,GO:1901265,GO:0032549,GO:0004774,GO:0017076,GO:0005524,GO:0043168,GO:0016878,GO:0003824,GO:0048037,GO:0004775,GO:0016874,GO:0016877,GO:0036094,GO:0030554,GO:0097367,GO:0097159,GO:0016405,GO:0032559,GO:0032555,GO:0032550,GO:0032553	582.74	0.5942	1	11	12	308	31.5	5.33	Cytoplasmic	Absence	Cytoplasmic
309251412	BBIF_0955	sucC	E3EP53	401	Succinyl-CoA synthetase beta chain	K01903	COG0045	C	GO:0035639,GO:0019752,GO:0032559,GO:0006099,GO:0009060,GO:0003674,GO:0044281,GO:0006091,GO:0072350,GO:1901363,GO:0044699,GO:0001882,GO:0043168,GO:0043169,GO:0044710,GO:0046914,GO:0000287,GO:0036094,GO:0043167,GO:0071704,GO:0001883,GO:0032549,GO:0004774,GO:0004775,GO:0046872,GO:0005524,GO:0000166,GO:0009987,GO:0030145,GO:1901265,GO:0016878,GO:0003824,GO:0045333,GO:0008152,GO:0017076,GO:0043436,GO:…	784.57	0.5212	1	14	14	401	42.9	5.01	Cytoplasmic	Absence	Cytoplasmic
309251413	BBIF_0956	apt	E3EP54	193	Adenine phosphoribosyltransferase	K00759	COG0503	F	GO:0009167,GO:0009165,GO:0044281,GO:0009161,GO:1901362,GO:0042451,GO:1901360,GO:0044710,GO:0044711,GO:0042440,GO:0044209,GO:0016740,GO:0046033,GO:0046129,GO:0046128,GO:0042455,GO:0046483,GO:1901564,GO:1901566,GO:0006163,GO:0006167,GO:0006166,GO:0016757,GO:0006164,GO:0019637,GO:0019438,GO:0006168,GO:0032261,GO:0009163,GO:0044464,GO:0006807,GO:0003674,GO:0046083,GO:0046084,GO:1901576,GO:0009259,GO:…	721.62	0.7927	1	12	12	193	20.2	4.94	Cytoplasmic	Absence	Cytoplasmic
309251414	BBIF_0957	yajC	E3EP55	141	Protein translocase subunit YajC	K03210	COG1862	U	GO:0016020,GO:0016021	256.01	0.5035	1	3	3	141	15.8	4.41	Cytoplasmic	Absence	Cytoplasmic
309251415	BBIF_0958	ruvB	E3EP56	361	Holliday junction DNA helicase RuvB	K03551	COG2255	L	GO:0009991,GO:0009378,GO:0003676,GO:0035639,GO:0003824,GO:0090304,GO:0034641,GO:0006807,GO:0003674,GO:0005488,GO:0009432,GO:0003677,GO:0003678,GO:0017111,GO:0000166,GO:1901363,GO:0044699,GO:0001882,GO:0043168,GO:0006139,GO:0051716,GO:0044260,GO:0036094,GO:0043167,GO:0071704,GO:1901360,GO:0032549,GO:0017076,GO:0005524,GO:0016787,GO:0071496,GO:0016818,GO:0006281,GO:0009987,GO:0006725,GO:0044710,GO:…	343.99	0.3186	1	6	6	361	39	5.12	Cytoplasmic	Absence	Cytoplasmic
309251416	BBIF_0959	ruvA	E3EP57	206	Holliday junction DNA helicase ruvA	K03550	COG0632	L	GO:0033202,GO:0071103,GO:0009379,GO:0009378,GO:0003676,GO:0016787,GO:0035639,GO:0044699,GO:0009991,GO:0003824,GO:0090304,GO:0036094,GO:0034641,GO:0006807,GO:0003674,GO:0044237,GO:0009432,GO:0003677,GO:0003678,GO:0017111,GO:0043170,GO:1901363,GO:1901360,GO:0001882,GO:0043168,GO:0006139,GO:0051716,GO:0044260,GO:0016043,GO:0043167,GO:0032555,GO:0071704,GO:0071840,GO:0032549,GO:0017076,GO:0048476,GO:…	238.49	0.3592	1	5	5	206	21.6	6.34	Cytoplasmic	Absence	Cytoplasmic
309251418	BBIF_0961	ruvC	E3EP59	193	crossover junction endodeoxyribonuclease ruvC	K01159			GO:0016894,GO:0043169,GO:0090304,GO:0090305,GO:0034641,GO:0006807,GO:0003674,GO:0005488,GO:0003676,GO:0016889,GO:1901363,GO:0044699,GO:0006139,GO:0051716,GO:0044260,GO:0000287,GO:0004520,GO:0043167,GO:0071704,GO:1901360,GO:0046872,GO:0016787,GO:0006281,GO:0009987,GO:0006725,GO:0044710,GO:0016788,GO:0006974,GO:0003824,GO:0006950,GO:0044763,GO:0008152,GO:0008821,GO:0046483,GO:0006310,GO:0044238,GO:…	166.44	0.4041	1	4	4	193	20.5	9.88	Cytoplasmic	Absence	Cytoplasmic
309251419	BBIF_0962	BBIF_0962	E3EP60	252	Conserved hypothetical protein with DUF28				GO:0019219,GO:0080090,GO:0019222,GO:0031326,GO:0031323,GO:0090304,GO:0044249,GO:0034641,GO:0006807,GO:0003674,GO:0005623,GO:0034645,GO:0003677,GO:0043170,GO:1901362,GO:0050789,GO:0097659,GO:0032774,GO:0005737,GO:1901576,GO:0044260,GO:2000112,GO:1901363,GO:0071704,GO:0010467,GO:0065007,GO:1901360,GO:0010468,GO:0003676,GO:0018130,GO:0006139,GO:0060255,GO:0009889,GO:0009987,GO:0006725,GO:1903506,GO:…	853.35	0.6667	1	13	13	252	27.2	4.81	Cytoplasmic	Absence	Cytoplasmic
309251420	BBIF_0963	nagZ	E3EP61	1060	beta_N-acetylhexosaminidase	K12373	COG3525	G	GO:0030246,GO:0003824,GO:0046348,GO:0006807,GO:0003674,GO:0005488,GO:1901575,GO:0071704,GO:0004563,GO:0006030,GO:0006032,GO:0016787,GO:0015929,GO:0000272,GO:0016798,GO:1901072,GO:0008150,GO:0008152,GO:0005975,GO:0009056,GO:0009057,GO:0044238,GO:1901564,GO:1901565,GO:0005976,GO:0006040,GO:1901136,GO:1901135,GO:0016052,GO:0043170,GO:0005575,GO:0005576,GO:0004553,GO:0006022,GO:1901071,GO:0006026	523.9	0.1679	1	12	12	1060	113.3	5.05	Unknown	Presence	Unknown
309251421	BBIF_0964	thrS	E3EP62	676	threonyl-tRNA synthetase	K01868	COG0441	J	GO:0006435,GO:0032550,GO:0035639,GO:0006139,GO:0019752,GO:0090304,GO:0044249,GO:0034641,GO:0006807,GO:0003674,GO:0044237,GO:0034645,GO:0034660,GO:0043170,GO:1901363,GO:1901360,GO:0001882,GO:0005737,GO:0044267,GO:0044710,GO:0004812,GO:0044260,GO:0097367,GO:0006520,GO:0043167,GO:0071704,GO:0010467,GO:0043169,GO:0044699,GO:0032549,GO:0017076,GO:0046872,GO:0005524,GO:0043168,GO:0005488,GO:1901576,GO:…	2205.03	0.676	1	38	38	676	76.4	5.55	Cytoplasmic	Absence	Cytoplasmic
309251422	BBIF_0965	BBIF_0965	E3EP63	509	sodium:dicarboxylate symporter	K06956	COG1823	E	GO:0005342,GO:0005343,GO:0003674,GO:0031224,GO:0015075,GO:0015081,GO:0016021,GO:0016020,GO:0022857,GO:0015370,GO:0005310,GO:0046873,GO:0017153,GO:0022804,GO:0015294,GO:0015296,GO:0015291,GO:0015293,GO:0005215,GO:0008324,GO:0046943,GO:0022891,GO:0022890,GO:0022892,GO:0008514,GO:0005575,GO:0015077,GO:0044425,GO:0008509	229.73	0.1297	1	5	5	509	52.8	7.87	CytoplasmicMembrane	Absence	CytoplasmicMembrane
309251424	BBIF_0967	BBIF_0967	E3EP65	277	Hypothetical protein BBIF_0967					118.97	0.0903	1	2	3	277	31.3	5.15	Cytoplasmic	Absence	Cytoplasmic
309251425	BBIF_0968	bacA	E3EP66	314	Bacitracin resistance protein (putative undecaprenol kinase)	K06153	COG1968	I	GO:0022604,GO:0008360,GO:0030203,GO:0009252,GO:0022603,GO:0016311,GO:0003674,GO:0006023,GO:0051128,GO:0044036,GO:0071944,GO:0046677,GO:0044237,GO:0034645,GO:0016817,GO:0009653,GO:0050789,GO:0031224,GO:0044038,GO:1901576,GO:0044710,GO:0044711,GO:0000902,GO:0044260,GO:0048869,GO:0016021,GO:0016020,GO:0009636,GO:0016043,GO:0032989,GO:0071554,GO:0071704,GO:0044085,GO:0065007,GO:0071840,GO:0065008,GO:…	184.17	0.1497	1	3	3	314	34.2	9.8	CytoplasmicMembrane	Absence	CytoplasmicMembrane
309251426	BBIF_0969	BBIF_0969	E3EQ24	263	Fructosamine kinase family protein				GO:0003824,GO:0016740,GO:0016301,GO:0003674,GO:0016772	622.46	0.5627	1	12	12	263	29.2	5.6	Cytoplasmic	Absence	Cytoplasmic
309251427	BBIF_0970	dnaJ2	E3EQ25	383	Chaperone protein dnaJ	K03686	COG0484	O	GO:0006260,GO:0006457,GO:0009408,GO:0005524,GO:0008270,GO:0031072,GO:0046872,GO:0051082,GO:0005737	620.86	0.4282	1	12	12	383	40.9	6.79	Cytoplasmic	Absence	Cytoplasmic
309251428	BBIF_0971	hrcA	E3EQ26	418	Heat-inducible transcription repressor HrcA	K03705	COG1420	K	GO:0019219,GO:0080090,GO:0019222,GO:0031326,GO:0031323,GO:0090304,GO:0044249,GO:0034641,GO:0006807,GO:0003674,GO:0005488,GO:0034645,GO:0003677,GO:1901362,GO:0050789,GO:1901360,GO:0032774,GO:1901576,GO:0044260,GO:2000112,GO:1901363,GO:0071704,GO:0010467,GO:0065007,GO:0097659,GO:0010468,GO:0003676,GO:0018130,GO:0006139,GO:0060255,GO:0009889,GO:0009987,GO:0006725,GO:1903506,GO:0050794,GO:0006950,GO:…	90.57	0.0789	1	2	2	418	43.5	5.11	Unknown	Absence	Unknown
309251429	BBIF_0972	tkt	E3EQ27	702	Transketolase	K00615	COG0021	G	GO:0008152,GO:0003824,GO:0004802,GO:0016740,GO:0046872	3791.1	0.8974	1	52	52	702	76	5.11	Cytoplasmic	Absence	Cytoplasmic
309251430	BBIF_0973	tal	E3EQ28	367	Transaldolase	K00616	COG0176	G	GO:0006739,GO:0006732,GO:0006733,GO:0009117,GO:0046496,GO:0034641,GO:0006098,GO:0003674,GO:0044281,GO:0072524,GO:1901360,GO:0005737,GO:0006139,GO:0044710,GO:0051186,GO:0019682,GO:0008150,GO:0071704,GO:0016740,GO:0044699,GO:0016744,GO:0009987,GO:0006725,GO:0019637,GO:0044763,GO:0008152,GO:0055086,GO:0046483,GO:0044238,GO:0004801,GO:1901564,GO:0006081,GO:0003824,GO:0051156,GO:1901135,GO:0044464,GO:…	2679.04	0.8856	1	37	37	367	39.7	4.98	Cytoplasmic	Absence	Cytoplasmic
309251435	BBIF_0978	BBIF_0978	E3EQ33	278	Haloacid dehalogenase domain protein hydrolase, type 3	K07024	COG0561	H R	GO:0016787,GO:0003674,GO:0003824	237.76	0.2662	1	5	5	278	31	4.79	Cytoplasmic	Absence	Cytoplasmic
309251436	BBIF_0979	ldh3	E3EQ34	316	L-lactate dehydrogenase	K00016	COG0039	C	GO:0006732,GO:0006733,GO:0009161,GO:0009117,GO:0019752,GO:0046496,GO:0043436,GO:0034641,GO:0006807,GO:0003674,GO:0044237,GO:0003824,GO:0009123,GO:0016614,GO:0072521,GO:0006091,GO:0006090,GO:0072524,GO:0006096,GO:1901360,GO:0016491,GO:0005737,GO:0005575,GO:0044710,GO:0051186,GO:0044262,GO:0004459,GO:0009126,GO:0042278,GO:0009259,GO:0008150,GO:0071704,GO:0044699,GO:0019637,GO:0046483,GO:0044281,GO:…	927.95	0.6171	1	14	14	316	34	5.17	Cytoplasmic	Absence	Cytoplasmic
309251437	BBIF_0980	secG	E3EQ35	82	preprotein translocase, SecG subunit	K03075	COG1314	U	GO:0009306,GO:0071806,GO:0015450,GO:0005623,GO:0016020,GO:0016021	173.79	0.3171	1	2	2	82	8.8	9.83	CytoplasmicMembrane	Presence	CytoplasmicMembrane
309251438	BBIF_0981	tpi	E3EQ36	264	Triosephosphate isomerase	K01803	COG0149	G	GO:0006739,GO:0006732,GO:0046364,GO:0009161,GO:0009117,GO:0006139,GO:0019752,GO:0046496,GO:0043436,GO:0034641,GO:0006098,GO:0003674,GO:0044237,GO:0003824,GO:0009123,GO:0072521,GO:0006091,GO:0006090,GO:0072524,GO:0006096,GO:1901360,GO:0006094,GO:0005737,GO:0005575,GO:0044710,GO:0051186,GO:1901575,GO:0009126,GO:0042278,GO:0019682,GO:0009259,GO:0008150,GO:0071704,GO:0044699,GO:0006733,GO:0019637,GO:…	803.36	0.7235	1	15	15	264	28.8	5.67	Cytoplasmic	Absence	Cytoplasmic
309251439	BBIF_0982	pgk	E3EQ37	401	Phosphoglycerate kinase	K00927	COG0126	G	GO:0009167,GO:0044281,GO:0009161,GO:1901363,GO:1901360,GO:0044712,GO:0044710,GO:0000166,GO:0035639,GO:0016740,GO:0032787,GO:0043436,GO:0046128,GO:0046483,GO:1901564,GO:0097367,GO:0016052,GO:0006163,GO:0019637,GO:0006807,GO:0003674,GO:0005488,GO:1901265,GO:1901575,GO:0051186,GO:0032549,GO:0017076,GO:0005524,GO:0005737,GO:0016301,GO:0009150,GO:0003824,GO:0008150,GO:0008152,GO:0044723,GO:0044724,GO:…	2399.89	0.9102	1	31	31	401	41.8	5.12	Cytoplasmic	Absence	Cytoplasmic
309251440	BBIF_0983	whiA	E3EQ38	323	Conserved hypothetical protein	K09762	COG1481	K	GO:0006351,GO:0006355,GO:0043937,GO:0003677	1276.01	0.644	1	20	20	323	35	10.07	Cytoplasmic	Absence	Cytoplasmic
309251441	BBIF_0984	BBIF_0984	E3EQ39	314	ATP-binding protein containing P-loop	K06958	COG1660	T	GO:0035639,GO:0003674,GO:0005488,GO:0000166,GO:1901363,GO:1901265,GO:0001882,GO:0043168,GO:0043167,GO:0032561,GO:0001883,GO:0032549,GO:0017076,GO:0005524,GO:0005525,GO:0036094,GO:0030554,GO:0097367,GO:0097159,GO:0019001,GO:0032559,GO:0032555,GO:0032550,GO:0032553	415.42	0.2866	1	8	8	314	34.4	5.76	Cytoplasmic	Absence	Cytoplasmic
309251442	BBIF_0985	aroE	E3EQ40	320	Shikimate 5-dehydrogenase	K00014	COG0169	E	GO:0016614,GO:0016616,GO:0003824,GO:0003674,GO:0004764,GO:0016491	220.53	0.2344	1	4	4	320	34.1	5.52	Unknown	Absence	Unknown
309251444	BBIF_0987	uvrA2	E3EQ42	996	Excinuclease ABC subunit A	K03701	COG0178	L	GO:0008270,GO:1901363,GO:1901360,GO:0051716,GO:0016021,GO:0016020,GO:0000166,GO:0046872,GO:1902495,GO:1902494,GO:0006281,GO:0016818,GO:0006289,GO:0046483,GO:0043234,GO:0031668,GO:0009605,GO:0097367,GO:0016817,GO:0033554,GO:0044424,GO:0044425,GO:0016787,GO:0006807,GO:0003674,GO:0005488,GO:0003676,GO:0003677,GO:0005622,GO:1901265,GO:0046914,GO:0006200,GO:0031224,GO:0032549,GO:0017076,GO:0005524,GO:…	1296.46	0.3293	1	24	25	996	110.2	6.84	Cytoplasmic	Absence	Cytoplasmic
309251445	BBIF_0988	BBIF_0988	E3EQ43	195	Hypothetical protein BBIF_0988				GO:0016020,GO:0016021	100.61	0.0718	1	1	1	195	21.3	9.36	CytoplasmicMembrane	Absence	CytoplasmicMembrane
309251448	BBIF_0991	BBIF_0991	E3EQ46	221	putative transcriptional regulator, winged helix family				GO:0003674,GO:0019219,GO:0080090,GO:0019222,GO:0031326,GO:0031323,GO:0006139,GO:0090304,GO:0044249,GO:0034641,GO:0006807,GO:0023052,GO:0007165,GO:0034645,GO:0003677,GO:0035556,GO:1901362,GO:0050789,GO:0097659,GO:0032774,GO:1901576,GO:0051716,GO:0044260,GO:0005057,GO:2000112,GO:1901363,GO:0071704,GO:0010467,GO:0065007,GO:1901360,GO:0004871,GO:0010468,GO:0003676,GO:0018130,GO:0044238,GO:0060255,GO:…	163.67	0.2624	1	3	3	221	24.2	5.15	Cytoplasmic	Absence	Cytoplasmic
309251449	BBIF_0992	BBIF_0992	E3EQ47	479	integral membrane sensor signal transduction histidine kinase				GO:0003674,GO:0038023,GO:0035639,GO:0016310,GO:0016772,GO:1901363,GO:0060089,GO:0023052,GO:0007165,GO:0004871,GO:0000166,GO:0050789,GO:0023014,GO:0001882,GO:0043168,GO:0044267,GO:0051716,GO:0044260,GO:0000155,GO:0005057,GO:0016021,GO:0016020,GO:0032549,GO:0043167,GO:0008150,GO:0071704,GO:0016740,GO:0065007,GO:0031224,GO:0004673,GO:0004672,GO:0004872,GO:0017076,GO:0005524,GO:0006468,GO:0016301,GO:…	78.71	0.0418	1	1	2	479	51.1	4.92	CytoplasmicMembrane	Absence	CytoplasmicMembrane
309251451	BBIF_0994	BBIF_0994	E3EQ49	533	ATP-binding protein of ABC transporter system				GO:0035639,GO:0003674,GO:0005488,GO:0016887,GO:0043167,GO:1901363,GO:0001883,GO:0001882,GO:0043168,GO:0006200,GO:0000166,GO:1901265,GO:0032549,GO:0017076,GO:0005524,GO:0016787,GO:0017111,obsolete_biological_process,GO:0036094,GO:0003824,GO:0016818,GO:0030554,GO:0097367,GO:0097159,GO:0016817,GO:0016462,GO:0032559,GO:0032555,GO:0032550,GO:0032553	944.94	0.5797	1	18	18	533	58.6	5.88	Cytoplasmic	Absence	Cytoplasmic
309251452	BBIF_0995	galE	E3EQ50	340	UDP-glucose 4-epimerase	K01784	COG1087	M	GO:0003674,GO:0005488,GO:0003978,GO:0044699,GO:0050662,GO:0044710,GO:0071704,GO:0006012,GO:0016857,GO:0009987,GO:0019318,GO:0003824,GO:0008150,GO:0008152,GO:0044723,GO:0044238,GO:0016854,GO:0005975,GO:0016853,GO:0005996,GO:0044237,GO:0048037	1924.21	0.9088	1	26	26	340	37.2	5.11	Cytoplasmic	Absence	Cytoplasmic
309251453	BBIF_0996	galT2	E3EQ51	505	Galactose-1-phosphate uridylyltransferase	K00965	COG1085	G	GO:0008108,GO:0003674,GO:0044699,GO:0005737,GO:0044710,GO:0071704,GO:0006012,GO:0016740,GO:0019318,GO:0003824,GO:0008150,GO:0008152,GO:0044723,GO:0044238,GO:0016779,GO:0005975,GO:0005996,GO:0044464,GO:0005623,GO:0005622,GO:0005575,GO:0016772,GO:0044424,GO:0070569	1088.86	0.6752	1	19	19	505	56.2	5.01	Cytoplasmic	Absence	Cytoplasmic
309251454	BBIF_0997	BBIF_0997	E3EQ52	362	Mucin desulfatase	K13059			GO:0003824,GO:0016740,GO:0003674,GO:0016772	1455.77	0.7265	1	19	19	362	40.8	4.93	Cytoplasmic	Absence	Cytoplasmic
309251455	BBIF_0998	BBIF_0998	E3EQ53	384	ROK family protein					316.4	0.2344	1	5	5	384	41.4	5.92	Cytoplasmic	Absence	Cytoplasmic
309251456	BBIF_0999	BBIF_0999	E3EQ54	313	sugar kinase, ROK family protein				GO:0003824,GO:0016740,GO:0016301,GO:0003674,GO:0016772	853.19	0.7636	1	14	14	313	32.8	5.05	Cytoplasmic	Absence	Cytoplasmic
309251457	BBIF_1000	lnbP2	E3EQ55	751	lacto_N-biose phorylase	K15533			GO:0016758,GO:0016740,GO:0003674,GO:0016757,GO:0003824	3140.99	0.751	1	28	46	751	84.3	4.91	Cytoplasmic	Absence	Cytoplasmic
309251458	BBIF_1001	BBIF_1001	E3EQ56	316	multiple sugar transport system, permease protein	K02026	COG0395 COG3833	G	GO:0044699,GO:0006810,GO:0003674,GO:0071702,GO:0005215,GO:0016021,GO:0016020,GO:0044464,GO:0005623,GO:0008643,GO:0005575,GO:0044765,GO:0071944,GO:0008150,GO:1902578,GO:0005886,GO:0044425,GO:0051234,GO:0051179,GO:0031224	481.47	0.4335	1	10	10	316	34.5	9.99	CytoplasmicMembrane	Absence	CytoplasmicMembrane
309251459	BBIF_1002	BBIF_1002	E3EQ57	323	multiple sugar transport system, permease protein	K02025	COG1175	G	GO:0005215,GO:0016021,GO:0016020,GO:0044464,GO:0005623,GO:0005575,GO:0071944,GO:0003674,GO:0005886,GO:0044425,GO:0031224	220.94	0.1579	1	3	3	323	34.8	9.58	CytoplasmicMembrane	Absence	CytoplasmicMembrane
309251460	BBIF_1003	BBIF_1003	E3EQ58	435	Solute-binding protein of ABC transporter system for sugars	K02027			GO:0005215,GO:0003674	2572.25	0.8115	1	31	31	435	46.2	5.55	CytoplasmicMembrane	Presence	CytoplasmicMembrane
309251461	BBIF_1004	trpE	E3EQ59	538	Anthranilate synthase component I	K01657	COG0147	E H	GO:0000162,GO:0019752,GO:0042435,GO:0034641,GO:0006807,GO:0003674,GO:0044281,GO:0044283,GO:1901362,GO:1901566,GO:1901360,GO:1901576,GO:0044710,GO:0044711,GO:0046483,GO:0006520,GO:0006568,GO:0071704,GO:0044699,GO:0008652,GO:1901605,GO:1901607,GO:0018130,GO:0009308,GO:0009309,GO:0009987,GO:0006725,GO:0006586,GO:0044106,GO:0009058,GO:0044763,GO:0008152,GO:0019438,GO:0046219,GO:1901564,GO:0004049,GO:…	917.22	0.461	1	14	14	538	58.6	5.15	Cytoplasmic	Absence	Cytoplasmic
309251462	BBIF_1005	hisI	E3EQ60	141	Phosphoribosyl-AMP cyclohydrolase	K01496	COG0139	E	GO:0019752,GO:0044249,GO:0034641,GO:0006807,GO:0003674,GO:0044237,GO:0044283,GO:0000105,GO:1901362,GO:1901360,GO:0005737,GO:1901576,GO:0044710,GO:0044711,GO:0006547,GO:0006520,GO:0016814,GO:0071704,GO:0019238,GO:0044699,GO:1901605,GO:1901607,GO:0018130,GO:0016787,GO:0008652,GO:0009987,GO:0006725,GO:0003824,GO:0009058,GO:0044763,GO:0008152,GO:0019438,GO:0043436,GO:0046483,GO:0044238,GO:1901564,GO:…	254.42	0.3475	1	4	4	141	15.8	5.35	Cytoplasmic	Absence	Cytoplasmic
309251463	BBIF_1006	hisF	E3EQ61	257	Imidazole glycerol phosphate synthase, cyclase subunit	K02500	COG0107	E	GO:0019752,GO:0044249,GO:0034641,GO:0006807,GO:0003674,GO:0044237,GO:0044283,GO:0000107,GO:0000105,GO:1901362,GO:1901360,GO:0005737,GO:1901576,GO:0044710,GO:0044711,GO:0006547,GO:0006520,GO:0071704,GO:0016740,GO:0044699,GO:0016763,GO:1901605,GO:1901607,GO:0018130,GO:0008652,GO:0009987,GO:0006725,GO:0003824,GO:0009058,GO:0044763,GO:0008152,GO:0019438,GO:0043436,GO:0046483,GO:0044238,GO:1901564,GO:…	729.15	0.8171	1	16	16	257	27.5	5.38	Cytoplasmic	Absence	Cytoplasmic
309251464	BBIF_1007	rlmN	E3EQ62	396	radical SAM enzyme, Cfr family	K06941	COG0820	J	GO:0008152,GO:0070040,GO:0016740,GO:0008175,GO:0009451,GO:0090304,GO:0034641,GO:0006807,GO:0003674,GO:0044237,GO:0003676,GO:0008168,GO:0008169,GO:0034660,GO:0043170,GO:1901363,GO:1901360,GO:0005737,GO:0006139,GO:0000049,GO:0008649,GO:0044260,GO:0071840,GO:0016433,GO:0042254,GO:0043167,GO:0071704,GO:0010467,GO:0016741,GO:0006364,GO:0022613,GO:0070475,GO:0002935,GO:0032259,GO:0034470,GO:0043169,GO:…	725.69	0.4394	1	13	13	396	43.3	7.37	Cytoplasmic	Absence	Cytoplasmic
309251466	BBIF_1009	rrf	E3EQ64	184	ribosome recycling factor RRF	K02838	COG0233	J	GO:0043933,GO:0044249,GO:0044237,GO:0034645,GO:0043170,GO:0043241,GO:0071840,GO:0005737,GO:0044267,GO:0032984,GO:0071822,GO:0016043,GO:0071704,GO:0010467,GO:0044699,GO:1901576,GO:0009987,GO:0009058,GO:0009059,GO:0044763,GO:0008152,GO:0043624,GO:0044238,GO:0044260,GO:0019538,GO:0044464,GO:0005623,GO:0005622,GO:0005575,GO:0044424,GO:0008150,GO:0006415,GO:0022411,GO:0006412	624.51	0.625	1	10	10	184	20.4	8.22	Cytoplasmic	Absence	Cytoplasmic
309251467	BBIF_1010	pyrH	E3EQ65	248	Uridylate kinase	K09903	COG0528	F	GO:0009218,GO:0009165,GO:0044281,GO:0044283,GO:0046134,GO:1901362,GO:0046131,GO:1901360,GO:0044710,GO:0044711,GO:0000166,GO:0009199,GO:0009201,GO:0046036,GO:0009209,GO:0009208,GO:0043436,GO:0042455,GO:0046483,GO:0044210,GO:1901564,GO:1901566,GO:0097367,GO:0016053,GO:0019637,GO:0019438,GO:0009163,GO:0009148,GO:0009141,GO:0009142,GO:0009147,GO:0009041,GO:0006807,GO:0003674,GO:0005488,GO:1901265,GO:…	1214.02	0.8105	1	17	17	248	26.6	6.1	Cytoplasmic	Absence	Cytoplasmic
309251468	BBIF_1011	BBIF_1011	E3EQ66	224	Conserved hypothetical protein					550.17	0.442	1	7	7	224	24.6	5.62	Cytoplasmic	Absence	Cytoplasmic
309251469	BBIF_1012	tsf	E3EQ67	283	Protein translation elongation factor Ts (EF-Ts)	K02357	COG0264	J	GO:0005737,GO:0097159,GO:0008135,GO:0044464,GO:0005623,GO:0005622,GO:0005575,GO:0003674,GO:0005488,GO:0003676,GO:0044424,GO:0003746,GO:1901363,GO:0003723	1404.17	0.7244	1	20	21	283	30	5.22	Cytoplasmic	Absence	Cytoplasmic
309251470	BBIF_1013	rpsB	E3EQ68	274	SSU ribosomal protein S2P	K02967	COG0052	J	GO:0015935,GO:0044249,GO:0043229,GO:0043228,GO:0003674,GO:0044237,GO:0034645,GO:0005622,GO:0043226,GO:0005737,GO:0044267,GO:0044260,GO:0030529,GO:0003735,GO:0071704,GO:0010467,GO:0005198,GO:1901576,GO:0009987,GO:0044446,GO:0044391,GO:0009058,GO:0009059,GO:0008150,GO:0008152,GO:0044238,GO:0032991,GO:0005840,GO:0043232,GO:0019538,GO:0044464,GO:0005623,GO:0043170,GO:0005575,GO:0044444,GO:0044424,GO:…	1820.17	0.8832	1	27	27	274	30.3	5.35	Cytoplasmic	Absence	Cytoplasmic
309251471	BBIF_1014	def	E3EQ69	162	Peptide deformylase	K01462	COG0242	J	GO:0043169,GO:0044249,GO:0003674,GO:0005488,GO:0034645,GO:1901576,GO:0044260,GO:0043167,GO:0071704,GO:0010467,GO:0005506,GO:0046872,GO:0016787,GO:0044267,GO:0009987,GO:0003824,GO:0009058,GO:0009059,GO:0008150,GO:0008152,GO:0042586,GO:0044238,GO:0046914,GO:0019538,GO:0016810,GO:0016811,GO:0044237,GO:0043170,GO:0006412	343.59	0.5309	1	6	6	162	18.3	6.21	Cytoplasmic	Absence	Cytoplasmic
309251472	BBIF_1015	fadD4	E3EQ70	691	Long-chain-fatty-acid--CoA ligase	K01897	COG0318 COG1022	I Q	GO:0003824,GO:0016874,GO:0003674	1843.81	0.5282	1	26	27	691	75.7	5.36	Cytoplasmic	Absence	Cytoplasmic
309251474	BBIF_1017	guaB1	E3EQ72	359	IMP dehydrogenase	K00088	COG0516 COG0517	F T	GO:0003824,GO:0003674,GO:0016491	1570.7	0.7772	1	21	21	359	38.1	5.53	unknown	Absence	unknown
309251475	BBIF_1018	icdA	E3EQ73	406	isocitrate dehydrogenase [NADP]	K00031	COG0538	C	GO:0051287,GO:0019752,GO:0006099,GO:0009060,GO:0003674,GO:0044281,GO:0006091,GO:0072350,GO:1901363,GO:0044699,GO:0016491,GO:0043169,GO:0044710,GO:0000287,GO:0016616,GO:0043167,GO:0071704,GO:1901265,GO:0004448,GO:0046872,GO:0050662,GO:0000166,GO:0009987,GO:0036094,GO:0003824,GO:0045333,GO:0008152,GO:0043436,GO:0055114,GO:0044238,GO:0016614,GO:0015980,GO:0006082,GO:0048037,GO:0097159,GO:0044763,GO:…	808.83	0.5542	1	16	16	406	45.2	5.45	Cytoplasmic	Absence	Cytoplasmic
309251476	BBIF_1019	BBIF_1019	E3EQ74	532	Conserved hypothetical protein					495.17	0.2951	1	10	10	532	56	4.89	Unknown	Absence	Unknown
309251477	BBIF_1020	fadD5	E3EQ75	604	Long-chain-fatty-acid--CoA ligase	K01897	COG0318 COG1022	I Q	GO:0003824,GO:0016874,GO:0003674	1242.55	0.5215	1	20	20	604	65.6	5.54	Cytoplasmic	Absence	Cytoplasmic
309251479	BBIF_1022	tsaD	E3EQ77	347	O-sialoglycoprotein endopeptidase	K01409	COG0533	J	GO:0004175,GO:0009451,GO:0090304,GO:0034641,GO:0006807,GO:0003674,GO:0005623,GO:0034660,GO:0008033,GO:0072521,GO:0008233,GO:0043170,GO:0046085,GO:1901360,GO:0005737,GO:0006139,GO:0044710,GO:0044260,GO:1901657,GO:0042278,GO:0071704,GO:0010467,GO:0044699,GO:0006400,GO:0006508,GO:0016787,GO:0034470,GO:0009987,GO:0006725,GO:0004222,GO:0003824,GO:0043412,GO:0044763,GO:0009116,GO:0008152,GO:0009119,GO:…	404.09	0.2853	1	7	7	347	36	5.77	Cytoplasmic	Absence	Cytoplasmic
309251480	BBIF_1023	rimI	E3EQ78	194	ribosomal-protein-alanine N-acetyltransferase	K03789	COG0456	J	GO:0006473,GO:0006474,GO:0003674,GO:0031365,GO:0044267,GO:0044260,GO:0071704,GO:0016740,GO:0016746,GO:0016747,GO:0016410,GO:0043543,GO:0009987,GO:0006464,GO:0003824,GO:0043412,GO:0036211,GO:0008150,GO:0008152,GO:0044238,GO:0008080,GO:0019538,GO:0044237,GO:0043170,GO:0016407	196.87	0.2165	1	3	3	194	21.4	5.08	Cytoplasmic	Absence	Cytoplasmic
309251481	BBIF_1024	BBIF_1024	E3EQ79	288	peptidase M22, glycoprotease				GO:0009451,GO:0090304,GO:0034641,GO:0006807,GO:0003674,GO:0044281,GO:0034660,GO:0008033,GO:0072521,GO:0008233,GO:0046085,GO:1901360,GO:0006139,GO:0044710,GO:0044260,GO:1901657,GO:0042278,GO:0071704,GO:0010467,GO:0044699,GO:0006400,GO:0006508,GO:0016787,GO:0034470,GO:0009987,GO:0006725,GO:0003824,GO:0043412,GO:0044763,GO:0009116,GO:0008152,GO:0009119,GO:0046128,GO:0055086,GO:0046483,GO:0016070,GO:…	300.8	0.3611	1	7	7	288	30.4	5.35	Cytoplasmic	Absence	Cytoplasmic
309251483	BBIF_1026	holA	E3EQ81	325	DNA polymerase III, delta subunit	K02340	COG1466	L	GO:0008152,GO:0006139,GO:0034061,GO:0090304,GO:0044249,GO:0034641,GO:0006807,GO:0003674,GO:0044237,GO:0034645,GO:0003677,GO:0043170,GO:0042575,GO:1901360,GO:1901576,GO:0044260,GO:1901363,GO:0003887,GO:0071704,GO:0016740,GO:0006260,GO:0003676,GO:1902494,GO:0061695,GO:0009987,GO:0006725,GO:0006259,GO:0009058,GO:0009059,GO:0009360,GO:1990234,GO:0046483,GO:0043234,GO:0044238,GO:0016779,GO:0032991,GO:…	242.39	0.1477	1	3	4	325	35	6.57	Cellwall	Absence	Cytoplasmic
309251486	BBIF_1029	leuS	E3EQ84	992	Leucyl-tRNA synthetase	K01869	COG0495	J	GO:0080090,GO:0019222,GO:0044281,GO:1901363,GO:1901360,GO:0044710,GO:0004812,GO:0010608,GO:0000166,GO:0006448,GO:0060255,GO:0043436,GO:0046483,GO:1901564,GO:0004823,GO:0097367,GO:0019538,GO:0043038,GO:0043039,GO:0044424,GO:0006450,GO:0016787,GO:0006807,GO:0003674,GO:0005488,GO:0002161,GO:0034660,GO:0005622,GO:0050789,GO:1901265,GO:0044267,GO:0044260,GO:0065007,GO:0032549,GO:0017076,GO:0065008,GO:…	2430.45	0.6583	1	39	39	992	110.4	5.14	Cytoplasmic	Absence	Cytoplasmic
309251487	BBIF_1030	BBIF_1030	E3EQ85	304	solute binding protein of ABC transporter system				GO:0005215,GO:0044462,GO:0044464,GO:0005623,GO:0031975,GO:0005575,GO:0071944,GO:0030313,GO:0042597,GO:0030288,GO:0003674,GO:0030312	108.42	0.2171	1	2	3	304	32.1	5.3	Unknown	Presence	Unknown
309251488	BBIF_1031	corA	E3EQ86	316	Magnesium and cobalt transport protein corA	K03284	COG0598	P	GO:0022891,GO:0022890,GO:0008324,GO:0005215,GO:0016020,GO:0015075,GO:0005575,GO:0022857,GO:0022892,GO:0003674,GO:0046873	202.18	0.1171	1	3	3	316	36.2	4.81	Cytoplasmic	Absence	Cytoplasmic
309251489	BBIF_1032	gpm3	E3EQ87	278	phosphoglycerate mutase	K01834	COG0588	G		500.52	0.4173	1	10	11	278	30.7	5.76	Cytoplasmic	Absence	Cytoplasmic
309251490	BBIF_1033	BBIF_1033	E3EQ88	524	carboxypeptidase C				GO:0044238,GO:0003674,GO:0016787,GO:0019538,GO:0003824,GO:0004180,GO:0008238,GO:0017171,GO:0004185,GO:0043170,GO:0071704,GO:0070011,GO:0008150,GO:0008152,GO:0070008,GO:0006508,GO:0008233,GO:0008236	1124.78	0.5401	1	18	18	524	57.2	5.22	Unknown	Absence	Unknown
309251491	BBIF_1034	BBIF_1034	E3EQ89	1194	conserved hypothetical protein					1236.14	0.2563	1	25	25	1194	132.7	5.64	Cytoplasmic	Absence	Cytoplasmic
309251492	BBIF_1035	BBIF_1035	E3EQ90	345	Conserved hypothetical protein					388.45	0.3101	1	7	7	345	36.6	4.11	Cytoplasmic	Absence	Cytoplasmic
309251493	BBIF_1036	BBIF_1036	E3EQ91	506	Conserved hypothetical protein					331.35	0.1383	1	4	4	506	56.6	5.63	Cytoplasmic	Absence	Cytoplasmic
309251494	BBIF_1037	nfo	E3EQ92	283	Endonuclease IV	K01151	COG0648	L	GO:0043169,GO:0090304,GO:0090305,GO:0034641,GO:0006807,GO:0003674,GO:0044237,GO:0003676,GO:0003677,GO:0016888,GO:0005622,GO:1901363,GO:1901360,GO:0006139,GO:0051716,GO:0044260,GO:0008270,GO:0004520,GO:0043167,GO:0071704,GO:0044699,GO:0046872,GO:0008833,GO:0016787,GO:0006281,GO:0009987,GO:0006725,GO:0044710,GO:0016788,GO:0006974,GO:0016893,GO:0006950,GO:0044763,GO:0008152,GO:0046483,GO:0044238,GO:…	534.88	0.5548	1	11	11	283	31.1	6.28	Cytoplasmic	Absence	Cytoplasmic
309251495	BBIF_1038	BBIF_1038	E3EQ93	122	Conserved hypothetical protein with DUF488 domain					222.95	0.3934	1	4	4	122	13.9	5.99	Cytoplasmic	Absence	Cytoplasmic
309251496	BBIF_1039	BBIF_1039	E3EQ94	212	Conserved hypothetical protein				GO:0008152,GO:0008080	808.58	0.7594	1	13	13	212	23.7	6.64	Unknown	Absence	Unknown
309251497	BBIF_1040	BBIF_1040	E3EQ95	165	Acetyltransferase (GNAT) family				GO:0008152,GO:0008080,GO:0016740	313.68	0.5212	1	6	6	165	18.6	6.28	Cytoplasmic	Absence	Cytoplasmic
309251501	BBIF_1044	BBIF_1044	E3EQ99	320	Acetyltransferase (GNAT) family				GO:0008080,GO:0016740,GO:0003824,GO:0016407,GO:0003674,GO:0016747,GO:0016410,GO:0016746	172.07	0.1625	1	3	3	320	35.8	4.89	Cytoplasmic	Absence	Cytoplasmic
309251504	BBIF_1047	BBIF_1047	E3EQY0	155	Putative lactoylglutathione lyase				GO:0051213,GO:0016702,GO:0016701,GO:0003824,GO:0003674,GO:0016491	85.76	0.1871	1	2	2	155	16.8	6.29	Unknown	Absence	Unknown
309251505	BBIF_1048	BBIF_1048	E3EQY1	320	Co/Zn/Cd efflux system component					26.75	0.0344	1	1	1	320	34.6	5.31	CytoplasmicMembrane	Presence	CytoplasmicMembrane
309251510	BBIF_1053	BBIF_1053	E3EQY6	200	Conserved hypothetical protein	K00355	COG2249	R		689.23	0.74	1	10	10	200	21.7	5.02	Unknown	Absence	Unknown
309251512	BBIF_1055	BBIF_1055	E3EQY8	273	transcriptional regulator, winged helix family protein				GO:0000160,GO:0006355,GO:0003677,GO:0005622	287.21	0.3114	1	6	6	273	29.8	7.14	Cytoplasmic	Absence	Cytoplasmic
309251513	BBIF_1056	BBIF_1056	E3EQY9	134	Pyridoxamine 5'-phosphate oxidase pdxH	K07006	COG3576	R	GO:0003674,GO:0006732,GO:0016638,GO:1901363,GO:0044249,GO:0034641,GO:0006807,GO:0009108,GO:0005488,GO:0000166,GO:0072524,GO:0072525,GO:1901360,GO:0016491,GO:0043168,GO:1901576,GO:0044710,GO:0051186,GO:1901362,GO:0016641,GO:0004733,GO:0051188,GO:0043167,GO:0071704,GO:0044699,GO:0010181,GO:0042822,GO:0042823,GO:0018130,GO:0046184,GO:0050662,GO:0009987,GO:0006725,GO:1901265,GO:0036094,GO:0003824,GO:…	751.25	0.8209	1	9	9	134	14.7	5.33	Cytoplasmic	Absence	Cytoplasmic
309251514	BBIF_1057	BBIF_1057	E3EQZ0	297	Conserved hypothetical protein	K09974	COG3738	S	GO:0016020,GO:0016021	402.61	0.3232	1	10	10	297	32.7	9.29	Unknown	Absence	Unknown
309251515	BBIF_1058	BBIF_1058	E3EQZ1	231	putative nitroreductase				GO:0055114,GO:0016491	316.38	0.3853	1	5	6	231	25.1	5.25	Cytoplasmic	Absence	Cytoplasmic
309251517	BBIF_1060	BBIF_1060	E3EQZ3	420	cyclomaltodextrinase				GO:0044238,GO:0005975,GO:0016787,GO:0003824,GO:0043169,GO:0043167,GO:0071704,GO:0008150,GO:0005488,GO:0008152,GO:0003674,GO:0016798	56.41	0.0214	1	1	1	420	46.9	5.85	Cytoplasmic	Absence	Cytoplasmic
309251518	BBIF_1061	BBIF_1061	E3EQZ4	147	transmembrane protein				GO:0016021	429.68	0.8027	1	8	8	147	16.4	6.57	Unknown	Absence	Unknown
309251519	BBIF_1062	gpm4	E3EQZ5	245	Phosphoglycerate mutase	K01834	COG0588	G	GO:0003824,GO:0003674	340.59	0.3673	1	6	6	245	27.4	5.71	Cytoplasmic	Absence	Cytoplasmic
309251520	BBIF_1063	rsfS	E3EQZ6	145	iojap-like protein	K09710	COG0799	J	GO:0022607,GO:0009892,GO:0080090,GO:0009890,GO:0051246,GO:0043933,GO:0031326,GO:0031324,GO:0031323,GO:2000113,GO:0044249,GO:0010629,GO:0044237,GO:0034645,GO:0034622,GO:0005622,GO:0050789,GO:0071840,GO:0005737,GO:0044267,GO:0051248,GO:0010605,GO:0019222,GO:0044260,GO:0010608,GO:0042255,GO:0042254,GO:0016043,GO:0042256,GO:0065003,GO:0071704,GO:0031327,GO:0022618,GO:0065007,GO:0022613,GO:0048519,GO:…	333.13	0.5586	1	5	5	145	16.1	4.41	Cytoplasmic	Absence	Cytoplasmic
309251521	BBIF_1064	glmU	E3EQZ7	460	UDP-N-acetylglucosamine pyrophosphorylase	K04042	COG1207	M	GO:0019134,GO:0046349,GO:0009165,GO:0044281,GO:1901362,GO:1901360,GO:0044710,GO:0044711,GO:0048869,GO:0016740,GO:0016746,GO:0016747,GO:0046872,GO:0006664,GO:0008360,GO:0051128,GO:0046483,GO:0006048,GO:1901564,GO:1901271,GO:1901566,GO:0044249,GO:0006040,GO:0070589,GO:0016051,GO:0019637,GO:0019438,GO:0006047,GO:0022604,GO:0030203,GO:0034645,GO:0022603,GO:0046493,GO:0009273,GO:1901269,GO:0006807,GO:…	523.25	0.3652	1	10	10	460	49.3	5.55	Cytoplasmic	Absence	Cytoplasmic
309251522	BBIF_1065	prsA2	E3EQZ8	339	Ribose-phosphate pyrophosphokinase	K00948	COG0462	F E	GO:0035639,GO:0044237,GO:0016772,GO:0009117,GO:0043169,GO:0003824,GO:0044249,GO:0034641,GO:0006807,GO:0003674,GO:0044281,GO:0001883,GO:0009161,GO:0009123,GO:0000166,GO:1901362,GO:1901363,GO:0009124,GO:0001882,GO:0005737,GO:1901576,GO:0044710,GO:0044711,GO:0000287,GO:0043167,GO:0008150,GO:0071704,GO:0016740,GO:1901360,GO:0006015,GO:0032549,GO:0017076,GO:0004749,GO:0046872,GO:0005524,GO:0018130,GO:…	1395.35	0.8171	1	22	22	339	36.6	6.39	Cytoplasmic	Absence	Cytoplasmic
309251523	BBIF_1066	nadD	E3EQZ9	240	Nicotinate-nucleotide adenylyltransferase	K00969	COG1057	H	GO:0009058,GO:0009435,GO:0019363,GO:0000166,GO:0003824,GO:0004515,GO:0005524,GO:0016740,GO:0016779	165.05	0.2792	1	4	4	240	26.9	6.02	Cytoplasmic	Absence	Cytoplasmic
309251524	BBIF_1067	BBIF_1067	E3ER00	183	Conserved hypothetical protein					297.82	0.4208	1	6	6	183	20.7	4.51	Cytoplasmic	Absence	Cytoplasmic
309251525	BBIF_1068	proA	E3ER01	427	Gamma-glutamyl phosphate reductase	K00147	COG0014	E	GO:0005488,GO:0004350,GO:0050662,GO:0009064,GO:0019752,GO:0044249,GO:0006807,GO:0003674,GO:0044237,GO:0044283,GO:0055129,GO:1901362,GO:1901363,GO:1901360,GO:0016491,GO:0005737,GO:1901576,GO:0044710,GO:0044711,GO:0006561,GO:0006560,GO:0006520,GO:0016620,GO:0000166,GO:0071704,GO:0044699,GO:1901605,GO:1901607,GO:0018130,GO:0008652,GO:0009987,GO:0050661,GO:1901265,GO:0036094,GO:0003824,GO:0009058,GO:…	470.81	0.3185	1	9	9	427	45	5.41	Cytoplasmic	Absence	Cytoplasmic
309251526	BBIF_1069	thrC	E3ER02	495	Threonine synthase	K01733	COG0498	E		671.73	0.404	1	13	13	495	54.1	4.81	Cytoplasmic	Absence	Cytoplasmic
309251528	BBIF_1071	BBIF_1071	E3ER04	246	Cation transporter ATPase				GO:0016020,GO:0016021	43.32	0.0407	1	1	1	246	26.4	10.13	CytoplasmicMembrane	Absence	CytoplasmicMembrane
309251529	BBIF_1072	BBIF_1072	E3ER05	319	ABC transporter system, ATP-binding protein	K01990	COG1131 COG1134	V G M	GO:0035639,GO:0003674,GO:0005488,GO:0016887,GO:0043167,GO:1901363,GO:0001883,GO:0001882,GO:0043168,GO:0006200,GO:0000166,GO:1901265,GO:0032549,GO:0017076,GO:0005524,GO:0016787,GO:0017111,obsolete_biological_process,GO:0036094,GO:0003824,GO:0016818,GO:0030554,GO:0097367,GO:0097159,GO:0016817,GO:0016462,GO:0032559,GO:0032555,GO:0032550,GO:0032553	943.87	0.7022	1	14	14	319	34.8	5.07	CytoplasmicMembrane	Absence	CytoplasmicMembrane
309251530	BBIF_1073	BBIF_1073	E3ER06	124	Transcriptional regulator, GntR family	K07979	COG1725	K	GO:0032774,GO:0090304,GO:0044249,GO:0034641,GO:0006807,GO:0003674,GO:0005623,GO:0034645,GO:0003677,GO:0043170,GO:1901362,GO:1901363,GO:1901360,GO:1901576,GO:0044260,GO:0071704,GO:0010467,GO:0097659,GO:0003676,GO:0018130,GO:0001071,GO:0006139,GO:0009987,GO:0006725,GO:0009058,GO:0009059,GO:0008150,GO:0008152,GO:0034654,GO:0046483,GO:0016070,GO:0044238,GO:0044271,GO:0003700,GO:0097159,GO:0044464,GO:…	252.8	0.6129	1	5	6	124	13.8	5.66	Cytoplasmic	Absence	Cytoplasmic
309251531	BBIF_1074	BBIF_1074	E3ER07	219	Haloacid dehalogenase-like hydrolase (HAD superfamily)				GO:0016787,GO:0016791,GO:0016829,GO:0016788,GO:0042578,GO:0003824,GO:0003674,GO:0008967	532.52	0.6575	1	10	10	219	24.1	4.7	Cytoplasmic	Absence	Cytoplasmic
309251532	BBIF_1075	recN	E3ER08	588	DNA repair protein	K03631	COG0497	L	GO:0035639,GO:0090304,GO:0034641,GO:0006807,GO:0003674,GO:0005488,GO:0001883,GO:0000166,GO:1901363,GO:0044699,GO:0001882,GO:0043168,GO:0006139,GO:0051716,GO:0044260,GO:0036094,GO:0043167,GO:0071704,GO:1901360,GO:0032549,GO:0017076,GO:0005524,GO:0006281,GO:0009987,GO:0006725,GO:0044710,GO:1901265,GO:0006974,GO:0032555,GO:0006950,GO:0044763,GO:0008152,GO:0046483,GO:0006310,GO:0044238,GO:0030554,GO:…	1046.18	0.4031	1	13	13	588	62.4	4.78	Cytoplasmic	Absence	Cytoplasmic
309251533	BBIF_1076	nadK	E3ER09	324	ATP-NAD kinase	K00858	COG0061	F	GO:0005488,GO:0017076,GO:0006739,GO:0019674,GO:0006732,GO:0006733,GO:0016772,GO:0003674,GO:0043169,GO:0046496,GO:0044249,GO:0034641,GO:0006807,GO:0009108,GO:0044237,GO:0001883,GO:0005524,GO:0003951,GO:0000166,GO:0072524,GO:0072525,GO:1901360,GO:0001882,GO:0005737,GO:1901576,GO:0044710,GO:0051186,GO:1901362,GO:0051188,GO:0035639,GO:0043167,GO:0008150,GO:0071704,GO:0016740,GO:0032553,GO:0044699,GO:…	299.17	0.2346	1	8	8	324	34.9	5.77	Cytoplasmic	Absence	Cytoplasmic
309251535	BBIF_1078	BBIF_1078	E3ER11	217	Conserved hypothetical protein	K03499	COG0569	P	GO:0022891,GO:0003674,GO:0008324,GO:0006813,GO:0006812,GO:0006811,GO:0006810,GO:0022857,GO:0015672,GO:0015075,GO:0044765,GO:0022892,GO:0008150,GO:0044699,GO:0005215,GO:0030001,GO:0051234,GO:0051179,GO:1902578	309.26	0.447	1	6	7	217	23.4	5.78	Unknown	Presence	Unknown
309251537	BBIF_1080	BBIF_1080	E3ER13	252	conserved hypothetical protein with FtsJ-like methyltransferase domain	K06442	COG1189	J	GO:0097159,GO:0003824,GO:0016740,GO:0016741,GO:0003674,GO:0005488,GO:0003676,GO:0008168,GO:1901363,GO:0003723	144.19	0.0992	1	2	2	252	26.5	6.7	Cytoplasmic	Absence	Cytoplasmic
309251539	BBIF_1082	BBIF_1082	E3ER15	344	Haloacid dehalogenase-like hydrolase (HAD superfamily)				GO:0016787,GO:0003674,GO:0003824	601.87	0.4012	1	9	10	344	36.8	4.84	unknown	Absence	unknown
309251540	BBIF_1083	BBIF_1083	E3ER16	385	Conserved hypothetical protein					535.57	0.2831	1	10	10	385	42.7	4.23	Cytoplasmic	Absence	Cytoplasmic
309251543	BBIF_1086	tyrS	E3ER19	440	Tyrosyl-tRNA synthetase	K01866	COG0162	R	GO:0005488,GO:0006437,GO:0003676,GO:0032550,GO:0035639,GO:0006139,GO:0019752,GO:0090304,GO:0044249,GO:0034641,GO:0006807,GO:0003674,GO:0044237,GO:0034645,GO:0034660,GO:0004831,GO:0043170,GO:1901363,GO:1901360,GO:0001882,GO:0005737,GO:0044267,GO:0044710,GO:0004812,GO:0044260,GO:0097367,GO:0006520,GO:0043167,GO:0071704,GO:0010467,GO:0044699,GO:0032549,GO:0017076,GO:0005524,GO:0043168,GO:1901576,GO:…	1126.16	0.4614	1	15	15	440	48.4	5.4	Cytoplasmic	Absence	Cytoplasmic
309251545	BBIF_1088	BBIF_1088	E3ER21	195	Hydrolase (HAD superfamily)	K06950	COG1418	J R	GO:0016787,GO:0043169,GO:0008081,GO:0016788,GO:0043167,GO:0042578,GO:0003824,GO:0008150,GO:0005488,GO:0008152,GO:0003674,GO:0046872	121.22	0.1385	1	3	3	195	22.2	7.77	Cytoplasmic	Absence	Cytoplasmic
309251546	BBIF_1089	argH	E3ER22	495	Argininosuccinate lyase	K01755	COG0165	E	GO:0004056,GO:0006591,GO:0019752,GO:0044249,GO:0006807,GO:0003674,GO:0044237,GO:0009064,GO:0044699,GO:0005737,GO:1901576,GO:0044710,GO:0044711,GO:0016840,GO:0016842,GO:0016829,GO:0006520,GO:0006526,GO:0006525,GO:0071704,GO:1901605,GO:1901607,GO:0044238,GO:0009987,GO:0044424,GO:0009058,GO:0044763,GO:0008152,GO:0009084,GO:0043436,GO:0042450,GO:0008652,GO:1901564,GO:1901566,GO:0006082,GO:0003824,GO:…	1442.63	0.6667	1	24	25	495	53.5	5.33	Cytoplasmic	Absence	Cytoplasmic
309251547	BBIF_1090	BBIF_1090	E3ER23	1089	HsdR-like protein of Type I restriction-modification system	K01153	COG0610	V	GO:0000166,GO:0035639,GO:0003824,GO:0016817,GO:0090304,GO:0034641,GO:0006807,GO:0003674,GO:0005488,GO:0003676,GO:0003677,GO:0016888,GO:0044355,GO:1901363,GO:1901360,GO:0001882,GO:0043168,GO:0006139,GO:0006304,GO:0044260,GO:0016462,GO:0004520,GO:0036094,GO:0043167,GO:0071704,GO:0001883,GO:0032549,GO:0017076,GO:0005524,GO:0016787,GO:0009307,GO:0009987,GO:0006725,GO:0009035,GO:0016788,GO:0004386,GO:…	466.19	0.1175	1	11	11	1089	123.4	5.2	Cytoplasmic	Absence	Cytoplasmic
309251548	BBIF_1091	BBIF_1091	E3ER24	370	Conserved hypothetical protein				GO:0019219,GO:0080090,GO:0019222,GO:0035639,GO:0031326,GO:0031323,GO:1901363,GO:0008152,GO:0044249,GO:0034641,GO:0006807,GO:0003674,GO:0005623,GO:0034645,GO:0000166,GO:1901362,GO:0050789,GO:0097659,GO:0032774,GO:0043168,GO:1901576,GO:0090304,GO:0044260,GO:2000112,GO:1901265,GO:0043167,GO:0071704,GO:0010467,GO:0065007,GO:1901360,GO:0032549,GO:0017076,GO:0001882,GO:0010468,GO:0005524,GO:0018130,GO:…	123.45	0.0757	1	3	3	370	41.7	5.2	Cytoplasmic	Absence	Cytoplasmic
309251549	BBIF_1092	BBIF_1092	E3ER25	412	HsdS-like protein of Type I restriction-modification system				GO:0090304,GO:0034641,GO:0006807,GO:0003674,GO:0005488,GO:0003676,GO:0003677,GO:0016888,GO:1901363,GO:1901360,GO:0006139,GO:0006304,GO:0044260,GO:0004520,GO:0071704,GO:0016787,GO:0009987,GO:0006725,GO:0009035,GO:0016788,GO:0016893,GO:0043412,GO:0008150,GO:0008152,GO:0046483,GO:0044238,GO:0003824,GO:0004536,GO:0004519,GO:0044237,GO:0043170,GO:0004518,GO:0097159,GO:0006259,GO:0015666	221.44	0.1432	1	4	5	412	46.2	6.74	Cytoplasmic	Absence	Cytoplasmic
309251550	BBIF_1093	BBIF_1093	E3ER26	855	HsdM-like protein of Type I restriction-modification system	K03427	COG0286	V	GO:0008757,GO:0009007,GO:1901363,GO:0003824,GO:0008170,GO:0016741,GO:0003674,GO:0005488,GO:0003676,GO:0003677,GO:0016740,GO:0008168,GO:0097159,GO:0009008	967.01	0.3135	1	19	19	855	96.1	4.88	Cytoplasmic	Absence	Cytoplasmic
309251551	BBIF_1094	BBIF_1094	E3ER27	274	Conserved hypothetical protein					282.18	0.2883	1	5	5	274	30.7	6.05	Unknown	Absence	Unknown
309251554	BBIF_1097	argG	E3ER30	412	Argininosuccinate synthase	K01940	COG0137	E	GO:0005488,GO:0004055,GO:0035639,GO:0009064,GO:0019752,GO:0044249,GO:0006807,GO:0003674,GO:0044237,GO:0044283,GO:0000166,GO:1901363,GO:0044699,GO:0001882,GO:0005737,GO:1901576,GO:0044710,GO:0044711,GO:0006520,GO:0006526,GO:0006525,GO:0043167,GO:0071704,GO:0016879,GO:0001883,GO:0032549,GO:0017076,GO:1901605,GO:1901607,GO:0043168,GO:0008652,GO:0009987,GO:1901265,GO:0036094,GO:0032555,GO:0009058,GO:…	990.1	0.5655	1	15	15	412	45.5	5.21	Cytoplasmic	Absence	Cytoplasmic
309251555	BBIF_1098	argR	E3ER31	172	Arginine repressor, ArgR	K03402	COG1438	K	GO:0005488,GO:0022607,GO:0032774,GO:0070271,GO:0043933,GO:0031406,GO:0009064,GO:1901363,GO:0006139,GO:0019752,GO:0090304,GO:0044249,GO:0034641,GO:0006807,GO:0003674,GO:0005623,GO:0034645,GO:0044283,GO:0043170,GO:1901362,GO:1901566,GO:0097659,GO:0005737,GO:1901576,GO:0044710,GO:0044711,GO:0071822,GO:0016597,GO:0071840,GO:0006520,GO:0006526,GO:0016043,GO:0043167,GO:0065003,GO:0071704,GO:0010467,GO:…	408.86	0.6221	1	8	8	172	18.2	5.3	Cytoplasmic	Absence	Cytoplasmic
309251556	BBIF_1099	argF	E3ER32	321	Ornithine carbamoyltransferase	K00611	COG0078	E	GO:0005488,GO:0009065,GO:0031406,GO:0006591,GO:0019752,GO:0044248,GO:0044249,GO:0006807,GO:0003674,GO:0044237,GO:0044282,GO:0044283,GO:0009064,GO:1901566,GO:0044699,GO:0005737,GO:1901576,GO:0044710,GO:0044711,GO:0016743,GO:0016597,GO:0006520,GO:0006527,GO:0006526,GO:0006525,GO:0043167,GO:0071704,GO:0016740,GO:0016741,GO:0019547,GO:0019546,GO:0004585,GO:1901605,GO:1901607,GO:1901606,GO:0044712,GO:…	645.22	0.6822	1	12	12	321	35	5.22	Cytoplasmic	Absence	Cytoplasmic
309251557	BBIF_1100	argD	E3ER33	429	Acetylornithine aminotransferase	K00818	COG4992	E	GO:0005488,GO:0009064,GO:0019752,GO:0044249,GO:0006807,GO:0003674,GO:0044237,GO:0044283,GO:1901363,GO:0044699,GO:0005737,GO:1901576,GO:0044710,GO:0044711,GO:0006520,GO:0006526,GO:0006525,GO:0043167,GO:0071704,GO:0016740,GO:1901605,GO:0016769,GO:1901607,GO:0043168,GO:0008652,GO:0009987,GO:0003824,GO:0009058,GO:0044763,GO:0008152,GO:0009084,GO:0043436,GO:0044238,GO:1901564,GO:1901566,GO:0006082,GO:…	1397.56	0.8951	1	20	20	429	45.4	6.24	Cytoplasmic	Absence	Cytoplasmic
309251558	BBIF_1101	argB	E3ER34	318	Acetylglutamate kinase	K00930	COG0548	R	GO:0019202,GO:0035639,GO:0009064,GO:0019752,GO:0044249,GO:0006807,GO:0003674,GO:0044237,GO:0001883,GO:0044283,GO:0000166,GO:1901362,GO:1901363,GO:1901360,GO:0001882,GO:0005737,GO:1901576,GO:0044710,GO:0044711,GO:0004349,GO:0006561,GO:0006560,GO:0006520,GO:0006526,GO:0006525,GO:0043167,GO:0071704,GO:0016740,GO:0044699,GO:0032549,GO:0017076,GO:1901605,GO:1901607,GO:0018130,GO:0043168,GO:0016301,GO:…	792.32	0.6667	1	12	12	318	33.9	5.19	Cytoplasmic	Absence	Cytoplasmic
309251559	BBIF_1102	argJ	E3ER35	389	Glutamate N-acetyltransferase/Amino-acid acetyltransferase	K00620	COG1364	E	GO:0009064,GO:0019752,GO:0044249,GO:0006807,GO:0003674,GO:0044237,GO:0044283,GO:0044699,GO:0005737,GO:1901576,GO:0044710,GO:0044711,GO:0008080,GO:0006520,GO:0006526,GO:0006525,GO:0071704,GO:0004358,GO:0016746,GO:0016747,GO:0016410,GO:1901605,GO:1901607,GO:0004042,GO:0008652,GO:0009987,GO:0003824,GO:0009058,GO:0044763,GO:0008152,GO:0009084,GO:0043436,GO:0044238,GO:1901564,GO:1901566,GO:0006082,GO:…	658.56	0.3779	1	11	11	389	39.8	4.69	Cytoplasmic	Absence	Cytoplasmic
309251560	BBIF_1103	argC	E3ER36	364	N-acetyl-gamma-glutamyl-phosphate reductase	K00145	COG0002	E	GO:0005488,GO:0050662,GO:0051287,GO:0009064,GO:0019752,GO:0016620,GO:0044249,GO:0006807,GO:0003674,GO:0044237,GO:0044283,GO:1901363,GO:0044699,GO:0016491,GO:0005737,GO:1901576,GO:0044710,GO:0044711,GO:0006520,GO:0003942,GO:0006526,GO:0006525,GO:0000166,GO:0071704,GO:1901265,GO:1901605,GO:1901607,GO:0008652,GO:0009987,GO:0036094,GO:0003824,GO:0009058,GO:0016903,GO:0044763,GO:0008152,GO:0009084,GO:…	940.06	0.6841	1	13	13	364	38	5.82	unknown	Absence	unknown
309251562	BBIF_1105	pheT	E3ER38	869	Phenylalanyl-tRNA synthetase beta chain	K01890	COG0072	J	GO:0005488,GO:0000287,GO:0003676,GO:0032550,GO:0006432,GO:0035639,GO:0006139,GO:0019752,GO:0090304,GO:0044249,GO:0034641,GO:0006807,GO:0003674,GO:0044237,GO:0034645,GO:0008033,GO:0034660,GO:0043170,GO:1901363,GO:1901360,GO:0001882,GO:0005737,GO:0044267,GO:0044710,GO:0000049,GO:0044260,GO:0097367,GO:0006520,GO:0043167,GO:0071704,GO:0010467,GO:0043169,GO:0004812,GO:0044699,GO:0032549,GO:0017076,GO:…	2503.94	0.6881	1	45	45	869	94	5.31	Cytoplasmic	Absence	Cytoplasmic
309251563	BBIF_1106	pheS	E3ER39	355	Phenylalanyl-tRNA synthetase alpha chain	K01889	COG0016	J	GO:0005488,GO:0000287,GO:0003676,GO:0032550,GO:0006432,GO:0035639,GO:0006139,GO:0019752,GO:0090304,GO:0044249,GO:0034641,GO:0006807,GO:0003674,GO:0044237,GO:0034645,GO:0034660,GO:0043170,GO:1901363,GO:1901360,GO:0001882,GO:0005737,GO:0044267,GO:0044710,GO:0000049,GO:0044260,GO:0097367,GO:0006520,GO:0043167,GO:0071704,GO:0010467,GO:0043169,GO:0004812,GO:0044699,GO:0032549,GO:0017076,GO:0046872,GO:…	1092.98	0.6817	1	18	18	355	38.9	5.03	Cytoplasmic	Absence	Cytoplasmic
309251564	BBIF_1107	BBIF_1107	E3ER40	289	rRNA methyltransferase	K03437	COG0566	J	GO:0009451,GO:0090304,GO:0034641,GO:0006807,GO:0003674,GO:0005488,GO:0003676,GO:0008168,GO:1901363,GO:1901360,GO:0006139,GO:0044260,GO:0016740,GO:0071704,GO:0010467,GO:0016741,GO:0032259,GO:0009987,GO:0006725,GO:0008173,GO:0043412,GO:0008150,GO:0008152,GO:0001510,GO:0046483,GO:0016070,GO:0044238,GO:0003824,GO:0097159,GO:0044237,GO:0043170,GO:0003723,GO:0043414,GO:0006396	634.01	0.6159	1	11	11	289	31.3	5.44	Cytoplasmic	Absence	Cytoplasmic
309251565	BBIF_1108	BBIF_1108	E3ER41	253	putative ABC transport system permease protein	K02068	COG4619	P	GO:0035639,GO:0003674,GO:0005488,GO:0016887,GO:0043167,GO:1901363,GO:0001883,GO:0001882,GO:0043168,GO:0006200,GO:0000166,GO:1901265,GO:0032549,GO:0017076,GO:0005524,GO:0016787,GO:0017111,obsolete_biological_process,GO:0036094,GO:0003824,GO:0016818,GO:0030554,GO:0097367,GO:0097159,GO:0016817,GO:0016462,GO:0032559,GO:0032555,GO:0032550,GO:0032553	311.8	0.3043	1	8	8	253	27.2	8.05	CytoplasmicMembrane	Absence	CytoplasmicMembrane
309251566	BBIF_1109	BBIF_1109	E3ER42	263	putative ABC transport system ATP-binding protein	K02069	COG0390	P	GO:0005524,GO:0016020,GO:0016021	39.46	0.0875	1	2	2	263	28	8.62	CytoplasmicMembrane	Absence	CytoplasmicMembrane
309251570	BBIF_1113	pyrP	E3ER46	429	Uracil permease				GO:0003674,GO:0006810,GO:0005215,GO:0016020,GO:0055085,GO:0005575,GO:0044765,GO:0044763,GO:0044699,GO:0008150,GO:0009987,GO:0051234,GO:0051179,GO:1902578	138.86	0.1049	1	4	4	429	45.2	7.56	CytoplasmicMembrane	Absence	CytoplasmicMembrane
309251571	BBIF_1114	BBIF_1114	E3ER47	270	Conserved hypothetical protein				GO:0003824,GO:0003674	638.22	0.6444	1	12	12	270	31.2	5.9	CytoplasmicMembrane	Absence	CytoplasmicMembrane
309251572	BBIF_1115	BBIF_1115	E3ER48	219	putative phospholipase/carboxylesterase	K06999			GO:0016787,GO:0003674,GO:0003824	146.66	0.2055	1	3	3	219	24.5	5.68	Cytoplasmic	Absence	Cytoplasmic
309251573	BBIF_1116	BBIF_1116	E3ER49	357	Conserved hypothetical membrane spanning protein				GO:0016021,GO:0016020,GO:0044464,GO:0005623,GO:0005575,GO:0071944,GO:0005886,GO:0044425,GO:0031224	100.57	0.0588	1	2	2	357	38.3	9.66	CytoplasmicMembrane	Absence	CytoplasmicMembrane
309251574	BBIF_1117	BBIF_1117	E3ER50	271	Transcriptional regulator, LysR family				GO:0006351,GO:0006355,GO:0003677,GO:0003700	51.45	0.0923	1	2	3	271	29.2	6.8	Cytoplasmic	Absence	Cytoplasmic
309251576	BBIF_1119	BBIF_1119	E3ER52	514	glycosyl transferase, family 2				GO:0003674,GO:0046434,GO:0016799,GO:0016798,GO:0044248,GO:0034641,GO:0006807,GO:0009162,GO:0044281,GO:0009123,GO:1901360,GO:1901361,GO:0044712,GO:0006139,GO:0044710,GO:0050144,GO:0071704,GO:0016740,GO:0044699,GO:0016763,GO:0009125,GO:0016787,GO:0009159,GO:0009987,GO:0006725,GO:1901575,GO:0046700,GO:0019637,GO:0044763,GO:0008152,GO:0034655,GO:0009056,GO:0055086,GO:0046483,GO:0044238,GO:0044270,GO:…	280.06	0.1498	1	6	6	514	57.8	5.03	CytoplasmicMembrane	Absence	CytoplasmicMembrane
309251578	BBIF_1121	BBIF_1121	E3ER54	765	serine-threonine protein kinase	K08884	COG0515	T	GO:1901681,GO:0043168,GO:0043177,GO:0033218,GO:0008658,GO:0031406,GO:0008144,GO:0036094,GO:0003674,GO:0005488,GO:0097159,GO:0033293,GO:0043167,GO:1901363	76.31	0.0366	1	2	2	765	80.6	5.14	Unknown	Absence	Unknown
309251579	BBIF_1122	BBIF_1122	E3ER55	215	phospholipase/carboxylesterase	K06999	COG0400	R	GO:0016787,GO:0003674,GO:0003824	251.22	0.3395	1	4	4	215	23.4	5.22	Unknown	Absence	Unknown
309251582	BBIF_1125	BBIF_1125	E3EM94	69	Hypothetical protein BBIF_1125	K07069	COG3478	R		89.15	0.3768	1	2	2	69	7.8	8.07	Unknown	Absence	Unknown
309251583	BBIF_1126	BBIF_1126	E3EM95	122	Putative Zn-dependent protease				GO:0006508,GO:0008233,GO:0008237	88.45	0.2623	1	2	2	122	14.2	5.35	Cytoplasmic	Absence	Cytoplasmic
309251584	BBIF_1127	BBIF_1127	E3EM96	195	Conserved hypothetical protein				GO:0003677,GO:0043565,GO:0016020,GO:0016021	281.44	0.4513	1	6	6	195	20.8	8.98	Cytoplasmic	Absence	Cytoplasmic
309251585	BBIF_1128	BBIF_1128	E3EM97	413	Putative virion core protein					26.04	0.0194	1	1	1	413	44.1	5.06	Unknown	Absence	Unknown
309251588	BBIF_1131	BBIF_1131	E3EMA0	146	Conserved hypothetical protein				GO:0003677,GO:0043565	418.66	0.5205	1	6	6	146	16.8	5.15	Cytoplasmic	Absence	Cytoplasmic
309251589	BBIF_1132	BBIF_1132	E3EMA1	556	Serine/threonine protein kinase				GO:0006468,GO:0016310,GO:0004672,GO:0004674,GO:0005524,GO:0016301,GO:0016020,GO:0016021	78.52	0.0324	1	1	1	556	59.8	6.06	Cytoplasmic	Absence	Cytoplasmic
309251590	BBIF_1133	BBIF_1133	E3EMA2	185	Conserved hypothetical protein					540.02	0.6757	1	9	9	185	19.9	5.69	Cytoplasmic	Absence	Cytoplasmic
309251591	BBIF_1134	BBIF_1134	E3EMA3	288	putative methyltransferase				GO:0008168,GO:0016740,GO:0016741,GO:0003674,GO:0003824	894.31	0.6528	1	16	16	288	31.7	9.32	Cytoplasmic	Absence	Cytoplasmic
309251593	BBIF_1136	BBIF_1136	E3EMA5	242	putative GCN5-related N-acetyltransferase				GO:0008152,GO:0008080,GO:0016740	48.55	0.0496	1	1	1	242	27.3	9.91	Cytoplasmic	Absence	Cytoplasmic
309251598	BBIF_1141	BBIF_1141	E3EMB0	116	Hypothetical protein BBIF_1141				GO:0003677,GO:0043565	178.3	0.5431	1	3	3	116	12.7	5	Cytoplasmic	Absence	Cytoplasmic
309251599	BBIF_1142	BBIF_1142	E3EMB1	388	Hypothetical protein BBIF_1142				GO:0016020,GO:0016021	208.21	0.183	1	5	5	388	41.8	9.54	CytoplasmicMembrane	Absence	CytoplasmicMembrane
309251606	BBIF_1149	ychF	E3EMB8	366	translation-associated GTPase	K06942	COG0012	J	GO:0043168,GO:0005525,GO:0032561,GO:0097367,GO:0097159,GO:1901363,GO:1901265,GO:0035639,GO:0043167,GO:0036094,GO:0019001,GO:0003674,GO:0005488,GO:0001883,GO:0032549,GO:0032555,GO:0017076,GO:0000166,GO:0032550,GO:0032553,GO:0001882	1425.43	0.6749	1	20	20	366	39.9	4.79	Cytoplasmic	Absence	Cytoplasmic
309251613	BBIF_1156	BBIF_1156	E3EMC5	313	L-asparagineamidohydrolase	K13051			GO:0008152,GO:0016787	260.68	0.3067	1	5	5	313	32.2	5.4	Cytoplasmic	Absence	Cytoplasmic
309251614	BBIF_1157	proC	E3EMC6	267	Pyrroline-5-carboxylate reductase	K00286	COG0345	E	GO:000656,GO:0008652,GO:0055114,GO:0055129,GO:0004735,GO:0016491,GO:0005737	322.93	0.5356	1	7	7	267	27.8	5.41	Cytoplasmic	Absence	Cytoplasmic
309251615	BBIF_1158	pap	E3EMC7	467	Proline iminopeptidase				GO:0004177,GO:0044238,GO:0003674,GO:0016787,GO:0019538,GO:0003824,GO:0008238,GO:0043170,GO:0071704,GO:0070011,GO:0008150,GO:0008152,GO:0006508,GO:0008233	330.39	0.2313	1	6	7	467	51.6	4.97	Cytoplasmic	Absence	Cytoplasmic
309251616	BBIF_1159	BBIF_1159	E3EMC8	871	histidine kinase sensor of two-component system				GO:0003674,GO:0038023,GO:0035639,GO:0016310,GO:0016772,GO:1901363,GO:0060089,GO:0023052,GO:0007165,GO:0004871,GO:0000166,GO:0050789,GO:0023014,GO:0001882,GO:0043168,GO:0044267,GO:0051716,GO:0044260,GO:0000155,GO:0005057,GO:0016021,GO:0016020,GO:0032549,GO:0043167,GO:0008150,GO:0071704,GO:0016740,GO:0065007,GO:0031224,GO:0004673,GO:0004672,GO:0004872,GO:0017076,GO:0005524,GO:0006468,GO:0016301,GO:…	30.81	0.0161	1	1	1	871	93	7.24	CytoplasmicMembrane	Absence	CytoplasmicMembrane
309251617	BBIF_1160	BBIF_1160	E3EMC9	255	transcriptional regulator, LuxR family				GO:0005488,GO:0003674,GO:0004871,GO:0032774,GO:0006139,GO:0090304,GO:0044249,GO:0034641,GO:0006807,GO:0023052,GO:0005623,GO:0034645,GO:0003677,GO:0035556,GO:0043170,GO:1901362,GO:0050789,GO:0097659,GO:1901576,GO:0051716,GO:0044260,GO:0005057,GO:0043565,GO:1901363,GO:0071704,GO:0010467,GO:0065007,GO:1901360,GO:0003676,GO:0018130,GO:0001071,GO:0044238,GO:0009987,GO:0006725,GO:0050794,GO:0009058,GO:…	788.87	0.851	1	14	14	255	27.3	4.87	Cytoplasmic	Absence	Cytoplasmic
309251619	BBIF_1162	BBIF_1162	E3EMD1	902	putative permease protein of ABC transporter system	K02004	COG0577 COG3127	V Q	GO:0016021,GO:0016020,GO:0044464,GO:0005623,GO:0005575,GO:0071944,GO:0005886,GO:0044425,GO:0031224	1217.42	0.3548	1	24	24	902	93.7	9.26	CytoplasmicMembrane	Absence	CytoplasmicMembrane
309251620	BBIF_1163	BBIF_1163	E3EMD2	313	ABC transporter related protein	K02003	COG1136 COG4181	E H Q	GO:0008152,GO:0000166,GO:0005524,GO:0016887	1178.32	0.901	1	15	15	313	33.8	7.42	CytoplasmicMembrane	Absence	CytoplasmicMembrane
309251621	BBIF_1164	metY1	E3EMD3	438	O-acetylhomoserine (thiol)-lyase	K01740	COG2873	E	GO:0005488,GO:0003674,GO:0071266,GO:0019752,GO:0071265,GO:0044249,GO:0006807,GO:0009067,GO:0044281,GO:0044283,GO:1901363,GO:0044699,GO:0043168,GO:1901576,GO:0044710,GO:0044711,GO:0016765,GO:0016829,GO:0006520,GO:0043167,GO:0071704,GO:0016740,GO:1901605,GO:1901607,GO:0009987,GO:0044238,GO:0000097,GO:0000096,GO:0003824,GO:0009058,GO:0044763,GO:0008152,GO:0043436,GO:0003961,GO:0008652,GO:1901564,GO:…	1395.27	0.8584	1	19	19	438	47.6	5.39	Cytoplasmic	Absence	Cytoplasmic
309251623	BBIF_1166	pdxK	E3EMD5	291	Pyridoxine kinase	K00868	COG2240	H	GO:0017076,GO:0006732,GO:0016772,GO:0008478,GO:0003674,GO:1901363,GO:0044249,GO:0034641,GO:0006807,GO:0009108,GO:0005488,GO:0001883,GO:0000166,GO:0072524,GO:0072525,GO:1901360,GO:0001882,GO:0043168,GO:1901576,GO:0044710,GO:0051186,GO:1901362,GO:0051188,GO:0035639,GO:0043167,GO:0071704,GO:0016740,GO:0044699,GO:0032549,GO:0042822,GO:0042823,GO:0046872,GO:0005524,GO:0018130,GO:0016301,GO:0046184,GO:…	815.73	0.5567	1	11	11	291	31.3	4.89	Cytoplasmic	Absence	Cytoplasmic
309251624	BBIF_1167	sdhA	E3EMD6	742	Succinate dehydrogenase flavoprotein subunit	K00239	COG1053	M D T	GO:0003674,GO:0005488,GO:0006091,GO:0043167,GO:1901363,GO:1901265,GO:0016491,GO:0043168,GO:0050662,GO:0044710,GO:0050660,GO:0016627,GO:0000166,GO:0008150,GO:0022900,GO:0044699,GO:0009987,GO:0036094,GO:0003824,GO:0048037,GO:0008152,GO:0055114,GO:0097159,GO:0044237,GO:0044763	743.57	0.1995	1	12	12	742	78.9	4.91	CytoplasmicMembrane	Absence	CytoplasmicMembrane
309251628	BBIF_1171	sdhB	E3EME0	323	Succinate dehydrogenase iron-sulfur protein	K00240	COG0479	C	GO:0019752,GO:0006099,GO:0009060,GO:0003674,GO:0044281,GO:0006091,GO:0072350,GO:0044699,GO:0016491,GO:0044710,GO:0051540,GO:0071704,GO:0009987,GO:0003824,GO:0045333,GO:0008152,GO:0043436,GO:0055114,GO:0009055,GO:0044238,GO:0015980,GO:0006082,GO:0051536,GO:0044763,GO:0044237,GO:0006101,GO:0008150,GO:0005488	407.96	0.2632	1	7	7	323	34.8	5.83	CytoplasmicMembrane	Absence	CytoplasmicMembrane
309251629	BBIF_1172	safC	E3EME1	223	Caffeoyl-CoA O-methyltransferase				GO:0008171,GO:0003824,GO:0016740,GO:0016741,GO:0003674,GO:0008168	201.4	0.3004	1	4	4	223	24.1	5.01	CytoplasmicMembrane	Absence	CytoplasmicMembrane
309251630	BBIF_1173	BBIF_1173	E3EME2	313	conserved hypothetical protein	K06966	COG1611	R		312.21	0.3163	1	5	5	313	33.5	9.2	Unknown	Presence	Unknown
309251632	BBIF_1175	BBIF_1175	E3EME4	394	aspartate aminotransferase	K14155	COG1168	E R	GO:0043168,GO:0003674,GO:0016846,GO:0003824,GO:0004121,GO:0097159,GO:0016829,GO:1901363,GO:0016740,GO:0043167,GO:0008483,GO:0009058,GO:0008150,GO:0005488,GO:0008152,GO:0048037,GO:0016769,GO:0030170	741.42	0.4492	1	13	13	394	43.5	4.89	Cytoplasmic	Absence	Cytoplasmic
309251633	BBIF_1176	clpX	E3EME5	437	ATP-dependent Clp protease ATP-binding subunit clpX	K03544	COG1219	O	GO:0006457,GO:0035639,GO:0003674,GO:0005488,GO:0008233,GO:0000166,GO:1901363,GO:0001883,GO:0001882,GO:0043168,GO:0044267,GO:0046914,GO:0016462,GO:0043167,GO:0071704,GO:1901265,GO:0032549,GO:0006508,GO:0046872,GO:0005524,GO:0016787,GO:0043169,GO:0009987,GO:0017111,GO:0036094,GO:0003824,GO:0008150,GO:0008152,GO:0017076,GO:0044238,GO:0016818,GO:0044260,GO:0030554,GO:0019538,GO:0097159,GO:0016817,GO:…	100.35	0.0709	1	2	3	437	47.4	5.35	Cytoplasmic	Absence	Cytoplasmic
309251634	BBIF_1177	clp2	E3EME6	239	ATP-dependent Clp protease proteolytic subunit 2	K01358	COG0740	O	GO:0004252,GO:0004175,GO:0035639,GO:1901363,GO:0003674,GO:0005488,GO:0008233,GO:0043170,GO:0043168,GO:0001883,GO:0001882,GO:0005737,GO:0043167,GO:0071704,GO:1901265,GO:0032549,GO:0006508,GO:0008236,GO:0005524,GO:0016787,GO:0017171,GO:0000166,GO:0036094,GO:0032555,GO:0008150,GO:0008152,GO:0017076,GO:0044238,GO:0030554,GO:0019538,GO:0097159,GO:0003824,GO:0044464,GO:0005623,GO:0005622,GO:0005575,GO:…	641.26	0.4519	1	11	11	239	26.3	5.25	Cytoplasmic	Absence	Cytoplasmic
309251635	BBIF_1178	clp1	E3EME7	203	ATP-dependent Clp protease proteolytic subunit 1	K01358	COG0740	O	GO:0004252,GO:0004175,GO:0035639,GO:1901363,GO:0003674,GO:0005488,GO:0008233,GO:0043170,GO:0043168,GO:0001883,GO:0001882,GO:0005737,GO:0043167,GO:0071704,GO:1901265,GO:0032549,GO:0006508,GO:0008236,GO:0005524,GO:0016787,GO:0017171,GO:0000166,GO:0036094,GO:0032555,GO:0008150,GO:0008152,GO:0017076,GO:0044238,GO:0030554,GO:0019538,GO:0097159,GO:0003824,GO:0044464,GO:0005623,GO:0005622,GO:0005575,GO:…	844.92	0.5813	1	14	14	203	22.4	4.89	Cytoplasmic	Absence	Cytoplasmic
309251637	BBIF_1180	tig	E3EME9	461	Trigger factor	K03545	COG0544	O	GO:0008104,GO:0006457,GO:0016859,GO:0003674,GO:0044237,GO:0043170,GO:0051301,GO:0005737,GO:0044267,GO:0000413,GO:0044260,GO:0018193,GO:0071704,GO:0044699,GO:0003755,GO:0071702,GO:0033036,GO:0009987,GO:0006810,GO:0006464,GO:0045184,GO:0044424,GO:0043412,GO:0036211,GO:0044763,GO:0008152,GO:0051234,GO:0051179,GO:0016853,GO:0044238,GO:0007049,GO:0018208,GO:0003824,GO:0019538,GO:0044464,GO:0005623,GO:…	1276.29	0.6074	1	17	17	461	49.8	4.5	unknown	Absence	unknown
309251638	BBIF_1181	BBIF_1181	E3EMF0	428	Ribonuclease D	K03684	COG0349	J	GO:0016787,GO:0008408,GO:0016788,GO:0004518,GO:0097159,GO:0004527,GO:0044464,GO:0005623,GO:0005622,GO:0005575,GO:0003824,GO:0003674,GO:0005488,GO:0003676,GO:0000166,GO:1901363,GO:1901265,GO:0036094	423.82	0.2453	1	8	8	428	48.6	8.38	Cytoplasmic	Absence	Cytoplasmic
309251639	BBIF_1182	BBIF_1182	E3EMF1	189	Conserved hypothetical protein					76.56	0.0847	1	1	1	189	20.7	4.53	Unknown	Absence	Unknown
309251640	BBIF_1183	pflA	E3EMF2	293	Pyruvate formate-lyase activating enzyme	K04069	COG1180	O	GO:0051539,GO:0070283,GO:0016829,GO:0003824,GO:0003674,GO:0005488,GO:0051540,GO:0043365,GO:0051536,GO:0043364,GO:0016491	771.6	0.628	1	15	15	293	33	7.12	Cytoplasmic	Absence	Cytoplasmic
309251641	BBIF_1184	pfl	E3EMF3	791	Formate acetyltransferase	K00656	COG1882	C	GO:0005737,GO:0044238,GO:0003674,GO:0005975,GO:0003824,GO:0016829,GO:0044464,GO:0008861,GO:0005623,GO:0005622,GO:0005575,GO:0071704,GO:0016407,GO:0016740,GO:0008150,GO:0016747,GO:0008152,GO:0044424,GO:0016453,GO:0016746,GO:0016408	5030.39	0.9115	1	72	72	791	89	5.47	Cytoplasmic	Absence	Cytoplasmic
309251643	BBIF_1186	nadE	E3EMF5	565	Glutamine-dependent NAD(+) synthetase	K01950	COG0171 COG0388	H R	GO:0005488,GO:0017076,GO:0019674,GO:0006732,GO:0006733,GO:0003674,GO:1901363,GO:0003824,GO:0046496,GO:0009435,GO:0034641,GO:0006807,GO:0009108,GO:0044281,GO:0001883,GO:0003952,GO:0072524,GO:0072525,GO:1901360,GO:0001882,GO:0043168,GO:1901576,GO:0044710,GO:0051186,GO:1901362,GO:0051188,GO:0035639,GO:0043167,GO:0008150,GO:0071704,GO:0016879,GO:0032553,GO:0044699,GO:0032549,GO:0019359,GO:0005524,GO:…	826.69	0.4248	1	14	14	565	61.2	5.1	Cytoplasmic	Absence	Cytoplasmic
309251644	BBIF_1187	BBIF_1187	E3EMF6	383	N-acyl-L-amino acid amidohydrolase				GO:0004046,GO:0016787,GO:0016810,GO:0016811,GO:0003824,GO:0003674	454.55	0.3943	1	9	9	383	40.9	5.25	Cytoplasmic	Absence	Cytoplasmic
309251646	BBIF_1189	BBIF_1189	E3EMF8	283	Hydrolase (HAD superfamily)	K07024	COG0561	H R	GO:0016787,GO:0003674,GO:0003824	349.16	0.4382	1	7	7	283	31.3	5.02	Unknown	Absence	Unknown
309251647	BBIF_1190	BBIF_1190	E3EMF9	179	Peptidyl-prolyl cis-trans isomerase (cyclophilin)	K03767	COG0652	O	GO:0006457,GO:0003674,GO:0005488,GO:0003676,GO:0003677,GO:0016859,GO:1901363,GO:0044267,GO:0000413,GO:0044260,GO:0018193,GO:0071704,GO:0003755,GO:0043565,GO:0009987,GO:0006464,GO:0003824,GO:0043412,GO:0036211,GO:0008150,GO:0008152,GO:0016853,GO:0044238,GO:0018208,GO:0019538,GO:0097159,GO:0044237,GO:0043170	297.21	0.4637	1	5	5	179	19.5	4.78	Cytoplasmic	Absence	Cytoplasmic
309251649	BBIF_1192	BBIF_1192	E3EMG1	124	Conserved hypothetical protein					40.73	0.1855	1	2	2	124	14	6.32	Unknown	Absence	Unknown
309251654	BBIF_1197	BBIF_1197	E3EMG6	843	putative N-6 DNA methylase	K03427	COG0286	V	GO:0019222,GO:0090304,GO:0034641,GO:0006807,GO:0003674,GO:0005488,GO:0003676,GO:0003677,GO:0008168,GO:0050789,GO:1901360,GO:0006306,GO:0006305,GO:0006304,GO:0044260,GO:0040029,GO:1901363,GO:0071704,GO:0010467,GO:0016741,GO:0065007,GO:0032259,GO:0010468,GO:0006139,GO:0060255,GO:0009987,GO:0006725,GO:0003824,GO:0043412,GO:0044728,GO:0043414,GO:0008152,GO:0046483,GO:0044238,GO:0097159,GO:0008170,GO:…	832.65	0.2645	1	15	16	843	95.4	7.12	Unknown	Absence	Unknown
309251659	BBIF_1202	ficl	E3EMX3	256	conserved hypothetical protein with Fic domain	K04095	COG2184	T	GO:0008150,GO:0009987,GO:0044763,GO:0044699,GO:0051301	442.02	0.4141	1	8	8	256	29.3	6.74	Cytoplasmic	Absence	Cytoplasmic
309251662	BBIF_1205	relA	E3EMX6	776	GTP pyrophosphokinase	K00951	COG0317	T K	GO:0008728,GO:0055086,GO:0034641,GO:0006807,GO:0003674,GO:0044237,GO:0072521,GO:0009259,GO:1901360,GO:0006139,GO:0044710,GO:1901068,GO:0042278,GO:0033875,GO:0008150,GO:0071704,GO:0016740,GO:0044699,GO:0016787,GO:0015969,GO:0016301,GO:0009987,GO:0006725,GO:0009150,GO:0003824,GO:0044763,GO:0009116,GO:0008152,GO:0034035,GO:0009119,GO:0046128,GO:0034032,GO:0046483,GO:0044238,GO:0016778,GO:1901564,GO:…	1830.37	0.5412	1	34	34	776	86.4	7.08	Cytoplasmic	Absence	Cytoplasmic
309251663	BBIF_1206	dut	E3EMX7	159	deoxyuridine 5'-triphosphate nucleotidohydrolase	K01520	COG0756	F V	GO:0009165,GO:0009211,GO:0009176,GO:0000287,GO:0016817,GO:0004170,GO:0009141,GO:0009117,GO:0006139,GO:0009147,GO:0072528,GO:0044249,GO:0034641,GO:0009129,GO:0009162,GO:0044281,GO:0046078,GO:0046080,GO:1901576,GO:1901362,GO:0009124,GO:0072527,GO:0006220,GO:0009394,GO:0044710,GO:0044711,GO:1901564,GO:0046385,GO:0009200,GO:0043167,GO:0008150,GO:0071704,GO:0043169,GO:1901360,GO:0009219,GO:0046872,GO:…	486.45	0.717	1	8	8	159	17.1	5.31	Cytoplasmic	Absence	Cytoplasmic
309251664	BBIF_1207	BBIF_1207	E3EMX8	97	Conserved hypothetical protein					37.34	0.1443	1	1	1	97	10.7	3.99	Cytoplasmic	Absence	Cytoplasmic
309251665	BBIF_1208	BBIF_1208	E3EMX9	351	Conserved hypothetical protein					686.8	0.5328	1	12	12	351	37.5	5.57	Cytoplasmic	Absence	Cytoplasmic
309251666	BBIF_1209	BBIF_1209	E3EMY0	407	Nucleotide pyrophosphatase				GO:0003824,GO:0003674	290.07	0.231	1	6	6	407	43.9	6.16	Cytoplasmic	Absence	Cytoplasmic
309251667	BBIF_1210	gyrA2	E3EMY1	890	DNA gyrase subunit A	K02469	COG0188	L	GO:0071103,GO:0035639,GO:1901363,GO:0016817,GO:0090304,GO:0034641,GO:0043228,GO:0003674,GO:0044237,GO:0016887,GO:0043170,GO:0003918,GO:0043226,GO:0071840,GO:0001882,GO:0043168,GO:0006139,GO:0044260,GO:0006265,GO:0016043,GO:0043167,GO:0071704,GO:1901360,GO:0032549,GO:0017076,GO:0005694,GO:0005524,GO:0016787,GO:0030554,GO:0008094,GO:0000166,GO:0009987,GO:0006725,GO:0017111,GO:1901265,GO:0036094,GO:…	363.86	0.1169	1	7	7	890	96.1	5.47	Cytoplasmic	Absence	Cytoplasmic
309251671	BBIF_1214	ansB	E3EMY5	479	Aspartate ammonia-lyase	K01744	COG1027	K	GO:0019752,GO:0006099,GO:0006807,GO:0003674,GO:0009066,GO:0006091,GO:0072350,GO:0044699,GO:0044710,GO:0016841,GO:0016840,GO:0016829,GO:0006520,GO:0008150,GO:0071704,GO:1901605,GO:0044238,GO:0009987,GO:0003824,GO:0045333,GO:0008152,GO:0043436,GO:0055114,GO:0043648,GO:1901564,GO:0015980,GO:0006082,GO:0008797,GO:0044237,GO:0009060,GO:0006101,GO:0006531,GO:0044763,GO:0044281	1369.47	0.666	1	23	23	479	51.7	5.72	Cytoplasmic	Absence	Cytoplasmic
309251672	BBIF_1215	gyrB2	E3EMY6	770	DNA gyrase subunit B	K02470	COG0187	L	GO:0071103,GO:0035639,GO:1901363,GO:0016817,GO:0090304,GO:0034641,GO:0043228,GO:0003674,GO:0044237,GO:0016887,GO:0043170,GO:0003918,GO:0043226,GO:0071840,GO:0001882,GO:0043168,GO:0006139,GO:0044260,GO:0006265,GO:0016043,GO:0043167,GO:0071704,GO:1901360,GO:0032549,GO:0017076,GO:0005694,GO:0005524,GO:0016787,GO:0030554,GO:0008094,GO:0000166,GO:0009987,GO:0006725,GO:0017111,GO:1901265,GO:0036094,GO:…	460.62	0.2169	1	10	11	770	84.1	5.41	Cytoplasmic	Absence	Cytoplasmic
309251673	BBIF_1216	rpoD	E3EMY7	506	RNA polymerase sigma factor	K03086	COG0568	K	GO:0032774,GO:0034062,GO:0090304,GO:0044249,GO:0034641,GO:0006807,GO:0003674,GO:0005488,GO:0034645,GO:0003677,GO:0016987,GO:1901362,GO:1901363,GO:1901360,GO:1901576,GO:0044260,GO:0016740,GO:0071704,GO:0010467,GO:0097659,GO:0000988,GO:0003676,GO:0018130,GO:0006139,GO:0009987,GO:0006725,GO:0003824,GO:0009058,GO:0009059,GO:0008150,GO:0008152,GO:0003899,GO:0034654,GO:0046483,GO:0016070,GO:0044238,GO:…	1017.03	0.3814	1	18	18	506	56.1	4.92	Cytoplasmic	Absence	Cytoplasmic
309251675	BBIF_1218	BBIF_1218	E3EMY9	365	Polyprenyl synthetase	K13787	COG0142	H	GO:1901576,GO:0044710,GO:0044711,GO:0006629,GO:0044238,GO:0006720,GO:0003824,GO:0009987,GO:0003674,GO:0009058,GO:0044237,GO:0071704,GO:0008299,GO:0016740,GO:0044763,GO:0008152,GO:0008150,GO:0044255,GO:0044249,GO:0044699,GO:0008610	526.96	0.3945	1	9	9	365	39.7	5.73	Cytoplasmic	Absence	Cytoplasmic
309251676	BBIF_1219	BBIF_1219	E3EMZ0	699	serine-threonine protein kinase	K08884	COG0515	T	GO:0035639,GO:0008144,GO:0003674,GO:0005488,GO:0043167,GO:1901363,GO:0001883,GO:0001882,GO:1901681,GO:0000166,GO:0004674,GO:0016740,GO:1901265,GO:0032549,GO:0017076,GO:0005524,GO:0043168,GO:0016301,GO:0033218,GO:0004672,GO:0036094,GO:0003824,GO:0033293,GO:0030554,GO:0097367,GO:0097159,GO:0008658,GO:0031406,GO:0016773,GO:0016772,GO:0032559,GO:0043177,GO:0032555,GO:0032550,GO:0032553	533.06	0.2575	1	11	11	699	74.8	5.6	CytoplasmicMembrane	Absence	CytoplasmicMembrane
309251677	BBIF_1220	plsC	E3EMZ1	238	1-acyl-sn-glycerol-3-phosphate acyltransferase	K00655	COG0204	I	GO:0003674,GO:0016740,GO:0016746,GO:0003824	869.78	0.6807	1	15	15	238	26.1	8.92	Cytoplasmic	Absence	Cytoplasmic
309251678	BBIF_1221	BBIF_1221	E3EMZ2	199	Conserved hypothetical protein				GO:0016020,GO:0016021	43.99	0.1206	1	1	1	199	21.6	5.31	Unknown	Absence	Unknown
309251679	BBIF_1222	trpD	E3EMZ3	348	Anthranilate phosphoribosyltransferase	K00766	COG0547	E	GO:0000162,GO:0019752,GO:0042435,GO:0034641,GO:0006807,GO:0003674,GO:0044281,GO:0044283,GO:1901362,GO:1901566,GO:1901360,GO:1901576,GO:0044710,GO:0044711,GO:0046483,GO:0006520,GO:0006568,GO:0071704,GO:0016740,GO:0044699,GO:0016763,GO:0008652,GO:1901605,GO:1901607,GO:0018130,GO:0009308,GO:0009309,GO:0009987,GO:0006725,GO:0004048,GO:0006586,GO:0044106,GO:0009058,GO:0044763,GO:0008152,GO:0019438,GO:…	615.02	0.4397	1	9	9	348	35.8	4.86	unknown	Absence	unknown
309251680	BBIF_1223	secA	E3EMZ4	960	Protein translocase subunit secA	K03070	COG0653	U	GO:0008104,GO:0035639,GO:0051649,GO:0046872,GO:0071944,GO:0003674,GO:0005488,GO:0043167,GO:1901363,GO:0044699,GO:0001882,GO:0005737,GO:0043169,GO:0071806,GO:0070727,GO:0006886,GO:0016020,GO:0032549,GO:0051179,GO:0032555,GO:0065002,GO:0001883,GO:0071702,GO:0017076,GO:0033036,GO:0034613,GO:0043168,GO:0006810,GO:0000166,GO:0017038,GO:1901265,GO:0006605,GO:0045184,GO:0044424,GO:0044765,GO:0044763,GO:…	3952.27	0.7542	1	64	64	960	106.9	5.29	Cytoplasmic	Absence	Cytoplasmic
309251681	BBIF_1224	BBIF_1224	E3EMZ5	221	Ribosome-associated factor Y				GO:0005737,GO:0044238,GO:0032991,GO:0005840,GO:0043232,GO:0044464,GO:0043229,GO:0005623,GO:0030529,GO:0005575,GO:0044444,GO:0043228,GO:0008150,GO:0008152,GO:0044424,GO:0005622,GO:0043226	1131.31	0.8643	1	14	14	221	24.8	5.67	Cytoplasmic	Absence	Cytoplasmic
309251684	BBIF_1227	recA	E3EMZ8	396	RecA protein	K03553	COG0468	L	GO:0009991,GO:0003676,GO:0043566,GO:0035639,GO:1901363,GO:0003824,GO:0090304,GO:0034641,GO:0006807,GO:0003674,GO:0044237,GO:0009432,GO:0003677,GO:0043170,GO:0043168,GO:1901360,GO:0001882,GO:0005737,GO:0006139,GO:0051716,GO:0044260,GO:0042623,GO:0036094,GO:0043167,GO:0071704,GO:0044699,GO:0032549,GO:0017076,GO:0008094,GO:0003697,GO:0005524,GO:0016787,GO:0071496,GO:0016818,GO:0016887,GO:0006281,GO:…	1248.15	0.5556	1	16	16	396	41.4	5.45	Cytoplasmic	Absence	Cytoplasmic
309251686	BBIF_1229	BBIF_1229	E3EN00	170	Transcriptional regulator				GO:0043565,GO:0097159,GO:0003674,GO:0005488,GO:0003676,GO:0003677,GO:1901363	315.11	0.3941	1	5	5	170	18.9	9.39	Cytoplasmic	Absence	Cytoplasmic
309251687	BBIF_1230	cinA	E3EN01	181	Competence-damage protein cinA	K03743	COG1546	H		351.72	0.5967	1	6	6	181	18.9	5.55	Cytoplasmic	Absence	Cytoplasmic
309251688	BBIF_1231	pgsA	E3EN02	223	CDP-diacylglycerol--glycerol-3-phosphate 3-phosphatidyltransferase	K00995	COG0558	I	GO:0017169,GO:0044249,GO:0003674,GO:0031224,GO:1901576,GO:0044710,GO:0044711,GO:0016021,GO:0016020,GO:0071704,GO:0016740,GO:0044699,GO:0006644,GO:0006629,GO:0016780,GO:0009987,GO:0008444,GO:0003824,GO:0009058,GO:0044763,GO:0008152,GO:0044425,GO:0044255,GO:0090407,GO:0008610,GO:0044238,GO:0008654,GO:0016772,GO:0044237,GO:0005575,GO:0006796,GO:0006793,GO:0019637,GO:0008150	284.62	0.1659	1	5	5	223	24.6	8.24	CytoplasmicMembrane	Absence	CytoplasmicMembrane
309251689	BBIF_1232	ftsK	E3EN03	946	Cell division protein FtsK	K03466	COG1674	Q	GO:0003676,GO:0035639,GO:0031224,GO:0071944,GO:0003674,GO:0005488,GO:0051301,GO:0003677,GO:0000166,GO:1901363,GO:0044699,GO:0001882,GO:0043168,GO:0016021,GO:0016020,GO:0032549,GO:0043167,GO:0007049,GO:0044425,GO:0017076,GO:0005524,GO:0016787,GO:0009987,GO:0017111,GO:1901265,GO:0036094,GO:0003824,GO:0008150,GO:0005886,GO:0007059,GO:0016818,GO:0030554,GO:0097367,GO:0097159,GO:0044464,GO:0016817,GO:…	422.66	0.1216	1	10	10	946	100.2	6.07	CytoplasmicMembrane	Absence	CytoplasmicMembrane
309251690	BBIF_1233	fic2	E3EN04	241	conserved hypothetical protein with Fic domain	K04095	COG2184	T		566.06	0.6805	1	9	9	241	26.4	5.94	Unknown	Absence	Unknown
309251691	BBIF_1234	miaA	E3EN05	372	tRNA delta(2)-isopentenylpyrophosphate transferase	K00791	COG0324	F F	GO:0035639,GO:0090304,GO:0034641,GO:0006807,GO:0003674,GO:0005488,GO:0034660,GO:0008033,GO:0000166,GO:1901363,GO:1901360,GO:0001882,GO:0043168,GO:0006139,GO:0044260,GO:0016765,GO:0016740,GO:0043167,GO:0071704,GO:0010467,GO:0001883,GO:0032549,GO:0017076,GO:0052381,GO:0005524,GO:0034470,GO:0009987,GO:0006725,GO:1901265,GO:0036094,GO:0003824,GO:0008150,GO:0008152,GO:0046483,GO:0016070,GO:0044238,GO:…	119.31	0.0699	1	2	2	372	40.9	5.53	Cytoplasmic	Absence	Cytoplasmic
309251692	BBIF_1235	miaB	E3EN06	479	RNA modification enzyme, MiaB family	K06168	COG0621	J	GO:0009451,GO:0090304,GO:0034641,GO:0006807,GO:0003674,GO:0044237,GO:0008033,GO:0034660,GO:0043170,GO:1901360,GO:0005737,GO:0006139,GO:0051539,GO:0051540,GO:0044260,GO:0016740,GO:0043167,GO:0071704,GO:0010467,GO:0006400,GO:0005506,GO:0046872,GO:0034470,GO:0043169,GO:0009987,GO:0006725,GO:0003824,GO:0043412,GO:0008150,GO:0008152,GO:0046483,GO:0016070,GO:0044238,GO:0046914,GO:0051536,GO:0044464,GO:…	784.09	0.4489	1	13	13	479	52.8	5.97	Cytoplasmic	Absence	Cytoplasmic
309251693	BBIF_1236	BBIF_1236	E3EN07	220	putative relA2 GTP pyrophosphokinase				GO:0055086,GO:0034641,GO:0006807,GO:0044237,GO:0072521,GO:0009259,GO:1901360,GO:0006139,GO:0044710,GO:1901068,GO:0042278,GO:0033875,GO:0008150,GO:0071704,GO:0044699,GO:0015969,GO:0009987,GO:0006725,GO:0009150,GO:0044763,GO:0009116,GO:0008152,GO:0034035,GO:0009119,GO:0046128,GO:0034032,GO:0046483,GO:0044238,GO:1901564,GO:1901135,GO:0019693,GO:0033865,GO:0006163,GO:1901657,GO:0006796,GO:0006793,GO:…	966.49	0.8591	1	15	15	220	25.2	6.54	Cytoplasmic	Absence	Cytoplasmic
309251695	BBIF_1238	BBIF_1238	E3EN09	277	Integral membrane protein	K06890	COG0670	R	GO:0005575,GO:0044425,GO:0016021,GO:0016020,GO:0031224	122.41	0.0578	1	2	2	277	30.1	8.51	CytoplasmicMembrane	Absence	CytoplasmicMembrane
309251699	BBIF_1242	BBIF_1242	E3EN13	701	Protein of unknown function DUF262					757.33	0.2511	1	15	15	701	78.9	6.16	Cytoplasmic	Absence	Cytoplasmic
309251700	BBIF_1243	pyrF	E3EN14	527	orotidine 5'-phosphate decarboxylase	K01591	COG0284	F	GO:0009165,GO:0055086,GO:0044205,GO:0009218,GO:0016830,GO:0009117,GO:0006139,GO:0046132,GO:1901564,GO:0072528,GO:0044249,GO:0034641,GO:0009129,GO:0003674,GO:0044237,GO:0003824,GO:0009161,GO:0046134,GO:0009123,GO:1901362,GO:0046131,GO:0009124,GO:0072527,GO:0006220,GO:0006221,GO:0044710,GO:0044711,GO:0019856,GO:0006206,GO:0006207,GO:0016829,GO:0046049,GO:0008150,GO:0071704,GO:0019438,GO:0046112,GO:…	409.57	0.2865	1	8	9	527	56.9	5.33	Cytoplasmic	Absence	Cytoplasmic
309251701	BBIF_1244	carB	E3EN15	1126	carbamoyl-phosphate synthase, large subunit	K01955	COG0458	E F	GO:0009218,GO:0043169,GO:0009165,GO:0044281,GO:0044283,GO:0046134,GO:1901362,GO:0046131,GO:0046132,GO:0044710,GO:0044711,GO:0044205,GO:0000166,GO:0004088,GO:0046872,GO:0009174,GO:0009173,GO:0043436,GO:0042455,GO:0046483,GO:1901564,GO:1901566,GO:0097367,GO:0016053,GO:0019637,GO:0019438,GO:0009163,GO:0009161,GO:0006807,GO:0003674,GO:0005488,GO:0009064,GO:1901265,GO:1901576,GO:0046914,GO:1901363,GO:…	3544.75	0.714	1	64	64	1126	122.8	5.14	Cytoplasmic	Absence	Cytoplasmic
309251702	BBIF_1245	carA	E3EN16	405	carbamoyl-phosphate synthase, small subunit	K01956	COG0505	E F	GO:0009218,GO:0009165,GO:0044281,GO:0044282,GO:0044283,GO:0046134,GO:1901362,GO:0046131,GO:0046132,GO:0044712,GO:0044710,GO:0044711,GO:0044205,GO:0006541,GO:0006543,GO:0000166,GO:0004088,GO:0009174,GO:0009173,GO:0043436,GO:0042455,GO:0046483,GO:1901564,GO:1901565,GO:1901566,GO:0097367,GO:0016054,GO:0016053,GO:0019637,GO:0019438,GO:0009163,GO:0009161,GO:0009063,GO:0006807,GO:0003674,GO:0005488,GO:…	861.78	0.6099	1	16	16	405	44	4.86	Cytoplasmic	Absence	Cytoplasmic
309251703	BBIF_1246	nusB	E3EN17	223	antitermination factor NusB	K03625	COG0781	K	GO:0019219,GO:0080090,GO:0019222,GO:0003723,GO:0031326,GO:0031323,GO:0090304,GO:0044249,GO:0034641,GO:0006807,GO:0003674,GO:0005488,GO:0034645,GO:1901362,GO:0050789,GO:1901360,GO:0032774,GO:1901576,GO:0044260,GO:2000112,GO:1901363,GO:0071704,GO:0010467,GO:0065007,GO:0097659,GO:0010468,GO:0003676,GO:0018130,GO:0006139,GO:0060255,GO:0009889,GO:0009987,GO:0006725,GO:1903506,GO:0050794,GO:0009058,GO:…	656.22	0.4753	1	9	9	223	24.2	4.28	Cytoplasmic	Absence	Cytoplasmic
309251704	BBIF_1247	efp	E3EN18	187	translation elongation factor P	K02356	COG0231	J	GO:0044249,GO:0034641,GO:0006807,GO:0003674,GO:0044237,GO:0003676,GO:1901363,GO:0005737,GO:1901576,GO:0043043,GO:0071704,GO:0008135,GO:0009987,GO:0009058,GO:0008150,GO:0008152,GO:1901564,GO:0003746,GO:0043604,GO:0044271,GO:0043603,GO:1901566,GO:0097159,GO:0044464,GO:0005623,GO:0005622,GO:0005575,GO:0003723,GO:0044424,GO:0006518,GO:0005488	527.19	0.7968	1	9	9	187	20.5	5.22	Cytoplasmic	Absence	Cytoplasmic
309251708	BBIF_1251	tuf	E3EN22	399	translation elongation factor Tu	K02358	COG0050	J	GO:0006412,GO:0006414,GO:0000166,GO:0003746,GO:0003924,GO:0005525,GO:0005622,GO:0005737	1760.17	0.8772	1	25	25	399	44.1	5.1	Cytoplasmic	Absence	Cytoplasmic
309251709	BBIF_1252	fusA	E3EN23	709	translation elongation factor G	K02355	COG0480	J	GO:0035639,GO:1901363,GO:0003674,GO:0005488,GO:0003676,GO:0043167,GO:0043168,GO:0001883,GO:0001882,GO:0005737,GO:0016462,GO:0000166,GO:0032561,GO:1901265,GO:0032549,GO:0017076,GO:0005525,GO:0016787,GO:0008135,GO:0003924,GO:0017111,obsolete_biological_process,GO:0036094,GO:0032555,GO:0006184,GO:0016818,GO:0003824,GO:0097367,GO:0097159,GO:0044464,GO:0016817,GO:0005623,GO:0005622,GO:0005575,GO:00190…	3940.31	0.8674	1	54	54	709	78.1	5.06	Cytoplasmic	Absence	Cytoplasmic
309251710	BBIF_1253	rpsG	E3EN24	156	30S ribosomal protein S7	K02992	COG0049	J	GO:0015935,GO:1901363,GO:0044249,GO:0043229,GO:0043228,GO:0003674,GO:0044237,GO:0034645,GO:0005622,GO:0043226,GO:0005737,GO:0044267,GO:0000049,GO:0044260,GO:0030529,GO:0003735,GO:0071704,GO:0010467,GO:0003676,GO:0005198,GO:1901576,GO:0009987,GO:0044446,GO:0044391,GO:0009058,GO:0009059,GO:0008150,GO:0008152,GO:0044238,GO:0032991,GO:0005840,GO:0043232,GO:0019538,GO:0097159,GO:0044464,GO:0005623,GO:…	1013.13	0.7436	1	16	16	156	17.5	9.99	unknown	Absence	unknown
309251711	BBIF_1254	rpsL	E3EN25	123	rpsL SSU ribosomal protein S12P	K02950	COG0048	J	GO:0015935,GO:1901363,GO:0044249,GO:0043229,GO:0043228,GO:0003674,GO:0044237,GO:0034645,GO:0005622,GO:0043226,GO:0005737,GO:0044267,GO:0000049,GO:0044260,GO:0030529,GO:0003735,GO:0071704,GO:0010467,GO:0003676,GO:0005198,GO:1901576,GO:0009987,GO:0044446,GO:0044391,GO:0009058,GO:0009059,GO:0008150,GO:0008152,GO:0044238,GO:0032991,GO:0005840,GO:0043232,GO:0019538,GO:0097159,GO:0044464,GO:0005623,GO:…	175.44	0.3496	1	3	3	123	13.6	11.24	Cytoplasmic	Absence	Cytoplasmic
309251712	BBIF_1255	BBIF_1255	E3EN26	341	low specificity-threonine aldolase	K01620	COG2008	E	GO:0030170,GO:1901363,GO:0019752,GO:0006807,GO:0003674,GO:0044281,GO:0004793,GO:0044699,GO:0043168,GO:0044710,GO:0016829,GO:0006520,GO:0043167,GO:0071704,GO:0009987,GO:0016832,GO:0044763,GO:0008152,GO:0043436,GO:0044238,GO:1901564,GO:0006082,GO:0003824,GO:0048037,GO:0097159,GO:0016830,GO:0044237,GO:0008150,GO:0005488	528.17	0.4311	1	9	9	341	37.5	5.33	Cytoplasmic	Absence	Cytoplasmic
309251713	BBIF_1256	BBIF_1256	E3EN27	396	glycosyl transferase, group 1				GO:0008152,GO:0016740,GO:0003824,GO:0009058,GO:0003674,GO:0016757,GO:0008150	368.76	0.2576	1	8	8	396	44.1	9.41	Cytoplasmic	Absence	Cytoplasmic
309251715	BBIF_1258	purT	E3EN29	426	Phosphoribosylglycinamide formyltransferase	K08289	COG0027	F	GO:0043815,GO:0009165,GO:0044281,GO:0009161,GO:1901362,GO:1901363,GO:1901360,GO:0044710,GO:0044711,GO:0000166,GO:0016742,GO:0016740,GO:0016741,GO:0046872,GO:0046483,GO:1901564,GO:1901566,GO:0009167,GO:0097367,GO:0006163,GO:0006164,GO:0019637,GO:0019438,GO:0006807,GO:0003674,GO:0005488,GO:1901265,GO:1901576,GO:0009259,GO:0009168,GO:0032549,GO:0017076,GO:0005524,GO:0018130,GO:0006139,GO:0009156,GO:…	1035.44	0.608	1	17	17	426	44.6	5.15	CytoplasmicMembrane	Absence	CytoplasmicMembrane
309251716	BBIF_1259	purC	E3EN30	250	phosphoribosylaminoimidazole-succinocarboxamide synthase	K01923	COG0152	F	GO:0006164,GO:0006189,GO:0000166,GO:0004639,GO:0005524,GO:0016874	1308.19	0.756	1	20	21	250	28.2	5.08	Cytoplasmic	Absence	Cytoplasmic
309251717	BBIF_1260	purL	E3EN31	1248	Phosphoribosylformylglycinamidine synthase	K01952	COG0046 COG0047	F	GO:0016879,GO:0004642,GO:0003824,GO:0003674,GO:0016884,GO:0008152,GO:0008150,GO:0016874	3104.39	0.5593	1	47	47	1248	134.3	4.98	Cytoplasmic	Absence	Cytoplasmic
309251718	BBIF_1261	BBIF_1261	E3EN32	220	conserved hypothetical protein				GO:0016020,GO:0016021	130.53	0.1	1	2	2	220	23.6	8.84	CytoplasmicMembrane	Absence	CytoplasmicMembrane
309251719	BBIF_1262	BBIF_1262	E3EN33	212	conserved hypothetical protein				GO:0016020,GO:0016021	172.22	0.2264	1	4	4	212	23.7	8.88	Cytoplasmic	Absence	Cytoplasmic
309251720	BBIF_1263	BBIF_1263	E3EN34	215	conserved hypothetical protein belonging to the uracil DNA glycosylase superfamily					27.41	0.0558	1	1	1	215	23.4	8.78	CytoplasmicMembrane	Absence	CytoplasmicMembrane
309251722	BBIF_1265	BBIF_1265	E3EN36	125	Glyoxalase/bleomycin resistance protein/dioxygenase				GO:0051213,GO:0016702,GO:0016701,GO:0003824,GO:0003674,GO:0016491	336.72	0.488	1	5	5	125	13.3	5.24	Unknown	Absence	Unknown
309251725	BBIF_1268	purF	E3EN39	502	amidophosphoribosyltransferase	K00764	COG0034	F	GO:0006164,GO:0006189,GO:0006541,GO:0009113,GO:0009116,GO:0000287,GO:0004044,GO:0016740,GO:0016757,GO:0046872	699.69	0.3486	1	13	13	502	55	6.4	Cytoplasmic	Absence	Cytoplasmic
309251726	BBIF_1269	purM	E3EN40	345	phosphoribosylformylglycinamidine cyclo-ligase				GO:0009167,GO:0009165,GO:0044281,GO:0009161,GO:1901362,GO:1901363,GO:1901360,GO:0044710,GO:0044711,GO:0000166,GO:0046483,GO:1901564,GO:1901566,GO:0097367,GO:0006163,GO:0006164,GO:0019637,GO:0019438,GO:0044464,GO:0006807,GO:0003674,GO:0005488,GO:1901265,GO:1901576,GO:0009259,GO:0009168,GO:0032549,GO:0017076,GO:0005524,GO:0018130,GO:0043168,GO:0009156,GO:0009152,GO:0009150,GO:0003824,GO:0006189,GO:…	1002.72	0.7623	1	15	15	345	35.8	4.7	Cytoplasmic	Absence	Cytoplasmic
309251727	BBIF_1270	purD	E3EN41	421	phosphoribosylamine-glycine ligase	K01945	COG0151	F	GO:0009167,GO:0009165,GO:0044281,GO:0009161,GO:1901362,GO:1901363,GO:1901360,GO:0044710,GO:0044711,GO:0042440,GO:0000166,GO:0046872,GO:0046483,GO:1901564,GO:1901566,GO:0097367,GO:0006163,GO:0004637,GO:0006164,GO:0019637,GO:0019438,GO:0006807,GO:0003674,GO:0005488,GO:1901265,GO:1901576,GO:0030145,GO:0046914,GO:0009259,GO:0009168,GO:0032549,GO:0017076,GO:0005524,GO:0018130,GO:0006139,GO:0009156,GO:…	865.17	0.4727	1	14	14	421	44.6	4.87	Cytoplasmic	Absence	Cytoplasmic
309251728	BBIF_1271	BBIF_1271	E3EN42	738	putative sulfatase				GO:0016787,GO:0016788,GO:0003824,GO:0016740,GO:0003674,GO:0008484	409.63	0.1762	1	9	9	738	81.6	5.83	CytoplasmicMembrane	Absence	CytoplasmicMembrane
309251732	BBIF_1275	BBIF_1275	E3EN46	302	ABC-type metal ion transport system periplasmic component	K02077	COG0803 COG3443	P	GO:0043169,GO:0003674,GO:0046872,GO:0006812,GO:0006811,GO:0006810,GO:0043167,GO:0044765,GO:0008150,GO:0044699,GO:0030001,GO:0051234,GO:0051179,GO:1902578,GO:0005488	423.9	0.394	1	7	7	302	31.8	5.21	Unknown	Presence	Unknown
309251742	BBIF_1285	BBIF_1285	E3EP73	131	ferric uptake regulator, Fur family	K03711	COG0735	P	GO:0003700,GO:0097159,GO:0003674,GO:0001071,GO:0003676,GO:0003677,GO:1901363,GO:0005488	388.87	0.6336	1	6	6	131	14.6	7.18	Cytoplasmic	Absence	Cytoplasmic
309251743	BBIF_1286	purK	E3EP74	389	Phosphoribosylaminoimidazole carboxylase NCAIR mutase subunit	K01589	COG0026	F	GO:0009167,GO:0009165,GO:0044281,GO:0009161,GO:1901362,GO:1901363,GO:1901360,GO:0044710,GO:0044711,GO:0000166,GO:0046872,GO:0046483,GO:1901564,GO:1901566,GO:0097367,GO:0006163,GO:0006164,GO:0019637,GO:0019438,GO:0006807,GO:0003674,GO:0005488,GO:1901265,GO:1901576,GO:0009259,GO:0004638,GO:0009168,GO:0032549,GO:0017076,GO:0005524,GO:0018130,GO:0006139,GO:0009156,GO:0009152,GO:0009150,GO:0003824,GO:…	904.63	0.6015	1	14	14	389	42.6	5.53	CytoplasmicMembrane	Absence	CytoplasmicMembrane
309251744	BBIF_1287	purE	E3EP75	165	phosphoribosylaminoimidazole carboxylase, catalytic subunit	K01588	COG0041	F	GO:0003674,GO:0006189,GO:0009161,GO:0009117,GO:0003824,GO:0034023,GO:0044249,GO:0034641,GO:0006807,GO:0046040,GO:0044281,GO:0009123,GO:0072521,GO:0072522,GO:0009126,GO:0009127,GO:1901360,GO:1901576,GO:0044710,GO:0044711,GO:1901362,GO:0009259,GO:0008150,GO:0071704,GO:0016866,GO:0009124,GO:0018130,GO:0009987,GO:0006139,GO:0009156,GO:0009168,GO:0006793,GO:0006725,GO:0009152,GO:0009150,GO:0009260,GO:…	314.35	0.5333	1	5	5	165	17.2	6.06	unknown	Absence	unknown
309251745	BBIF_1288	adh2	E3EP76	329	Alcohol dehydrogenase				GO:0043169,GO:0046914,GO:0008270,GO:0043167,GO:0003824,GO:0003674,GO:0005488,GO:0046872,GO:0016491	261.58	0.307	1	5	5	329	34.2	6.1	Cytoplasmic	Absence	Cytoplasmic
309251746	BBIF_1289	dxs	E3EP77	654	1-deoxy-D-xylulose-5-phosphate synthase	K01662	COG1154	H I	GO:0006772,GO:1901564,GO:0072528,GO:0044249,GO:0034641,GO:0006807,GO:0003674,GO:0044281,GO:0044283,GO:1901362,GO:1901360,GO:0009228,GO:1901576,GO:0044710,GO:0044711,GO:0042724,GO:0046483,GO:0008661,GO:0006796,GO:0043167,GO:0071704,GO:0016740,GO:0044699,GO:0016744,GO:0072527,GO:0018130,GO:0006767,GO:0006766,GO:0006629,GO:0043169,GO:0006721,GO:0006720,GO:0009987,GO:0006725,GO:0042723,GO:0003824,GO:…	840.91	0.4083	1	17	17	654	69.2	5.59	Cytoplasmic	Absence	Cytoplasmic
309251748	BBIF_1291	BBIF_1291	E3EP79	404	putative transcriptional regulator				GO:0043168,GO:0003674,GO:0030554,GO:0097367,GO:0097159,GO:0032549,GO:1901363,GO:1901265,GO:0043167,GO:0036094,GO:0035639,GO:0032559,GO:0005488,GO:0001883,GO:0005524,GO:0032555,GO:0017076,GO:0000166,GO:0032550,GO:0032553,GO:0001882	14.95	0.0173	1	1	1	404	43	6.4	Unknown	Absence	Unknown
309251750	BBIF_1293	dnaG	E3EP81	699	DNA primase	K02316	COG0358	L	GO:1901363,GO:0034062,GO:0043229,GO:0043228,GO:0003674,GO:0005488,GO:0003676,GO:0003677,GO:0043226,GO:0044446,GO:0046914,GO:0043167,GO:0016740,GO:0005657,GO:0046872,GO:0005694,GO:0030894,GO:0043169,GO:0003824,GO:0016779,GO:0032991,GO:0032993,GO:0043232,GO:0097159,GO:0044464,GO:0005623,GO:0005622,GO:0005575,GO:0003896,GO:0016772,GO:0044424,GO:0003899,GO:0044427,GO:0044422,GO:0008270	250.55	0.1731	1	7	8	699	76.4	7.36	Cytoplasmic	Absence	Cytoplasmic
309251751	BBIF_1294	dgt	E3EP82	426	Deoxyguanosinetriphosphate triphosphohydrolase (dGTPase)	K01129	COG0232	F	GO:0000287,GO:0016793,GO:0009141,GO:0009144,GO:0042578,GO:0034641,GO:0006807,GO:0003674,GO:0044281,GO:0072521,GO:0009259,GO:1901360,GO:0006139,GO:0044710,GO:1901068,GO:0042278,GO:0009117,GO:0043167,GO:0008150,GO:0071704,GO:0009199,GO:0044699,GO:0046872,GO:0008832,GO:0016787,GO:0009205,GO:0046039,GO:0043169,GO:0009987,GO:0006725,GO:0016788,GO:0009150,GO:0003824,GO:0044763,GO:0009116,GO:0008152,GO:…	365.19	0.2723	1	8	8	426	47	5.35	Cytoplasmic	Absence	Cytoplasmic
309251752	BBIF_1295	alr	E3EP83	452	Alanine racemase	K01775	COG0787	M	GO:0030170,GO:0036361,GO:0046437,GO:0046436,GO:0019752,GO:0044249,GO:0006807,GO:0003674,GO:0044281,GO:0044283,GO:0047661,GO:1901363,GO:0044699,GO:0043168,GO:1901576,GO:0044710,GO:0044711,GO:0006523,GO:0006522,GO:0006520,GO:0008784,GO:0043167,GO:0008150,GO:0071704,GO:1901605,GO:1901607,GO:0008652,GO:0009987,GO:0046145,GO:0046144,GO:0009058,GO:0044763,GO:0009079,GO:0008152,GO:0043436,GO:0016853,GO:…	416.09	0.3296	1	8	8	452	48.1	6.09	Cytoplasmic	Absence	Cytoplasmic
309251754	BBIF_1297	cysE	E3EP85	161	putative serine O-acetyltransferase				GO:0008152,GO:0016740	199.37	0.3043	1	4	4	161	18.5	7.06	Cytoplasmic	Absence	Cytoplasmic
309251756	BBIF_1299	luxS	E3EP87	161	Autoinducer-2 production protein LuxS	K07173	COG1854	T	GO:0065008,GO:0009372,GO:0042592,GO:0003674,GO:0005488,GO:0043169,GO:0016846,GO:0046914,GO:0016829,GO:0043167,GO:0065007,GO:0005506,GO:0046872,GO:0009987,GO:0003824,GO:0044764,GO:0008150,GO:0008152,GO:0051704,GO:0048874,GO:0048872,GO:0043768	769.89	0.9752	1	13	13	161	18.1	5.54	Cytoplasmic	Absence	Cytoplasmic
309251757	BBIF_1300	recQ	E3EP88	670	ATP-dependent DNA helicase RecQ	K03654	COG0514	L	GO:0009991,GO:0009432,GO:0008026,GO:0035639,GO:0006139,GO:0003824,GO:0016817,GO:0090304,GO:0044249,GO:0034641,GO:0006807,GO:0003674,GO:0044237,GO:0034645,GO:0003678,GO:0017111,GO:0043170,GO:1901363,GO:1901360,GO:0001882,GO:0043168,GO:1901576,GO:0051716,GO:0044260,GO:0042623,GO:0036094,GO:0043167,GO:0071704,GO:0004003,GO:0006260,GO:0044699,GO:0043140,GO:0032549,GO:0017076,GO:0008094,GO:0003676,GO:…	209.77	0.1134	1	6	6	670	72.9	6.32	Cytoplasmic	Absence	Cytoplasmic
309251758	BBIF_1301	metB	E3EP89	395	cystathionine gamma-synthase	K01739	COG0626	E	GO:0043168,GO:0003674,GO:0016846,GO:0003824,GO:0097159,GO:0016829,GO:1901363,GO:0080146,GO:0044540,GO:0016765,GO:0016740,GO:0008150,GO:0005488,GO:0008152,GO:0048037,GO:0043167,GO:0004123,GO:0003962,GO:0030170	523.55	0.4987	1	9	9	395	41.7	5.22	Cytoplasmic	Absence	Cytoplasmic
309251759	BBIF_1302	cysK	E3EP90	336	cystathionine beta-synthase	K01697	COG0031 COG0517	E T	GO:0006534,GO:0019752,GO:0044249,GO:0006807,GO:0003674,GO:0044237,GO:0044283,GO:0009069,GO:0044699,GO:0005737,GO:1901576,GO:0044710,GO:0044711,GO:0006563,GO:0016829,GO:0006520,GO:0071704,GO:0004122,GO:0019343,GO:1901605,GO:1901607,GO:0009987,GO:0008652,GO:0000097,GO:0000096,GO:0003824,GO:0009058,GO:0044763,GO:0008152,GO:0043436,GO:0009070,GO:0044238,GO:1901564,GO:1901566,GO:0006082,GO:0044272,GO:…	101.37	0.1429	1	2	2	336	36.5	5.08	Cytoplasmic	Absence	Cytoplasmic
309251761	BBIF_1304	BBIF_1304	E3EP92	333	2-hydroxyacid dehydrogenase				GO:0050662,GO:0016614,GO:0016616,GO:0097159,GO:0000166,GO:0036094,GO:0003824,GO:0048037,GO:0005488,GO:0051287,GO:0003674,GO:1901363,GO:1901265,GO:0016491	84.75	0.1021	1	2	2	333	36.6	5.43	Cytoplasmic	Absence	Cytoplasmic
309251762	BBIF_1305	BBIF_1305	E3EP93	286	peptide/nickel transport system, ATP-binding protein				GO:0035639,GO:0015833,GO:0003674,GO:0005488,GO:0016887,GO:0000166,GO:1901363,GO:0044699,GO:0001882,GO:0043168,GO:0042886,GO:0032549,GO:0006200,GO:0043167,GO:0071705,GO:0001883,GO:0071702,GO:0017076,GO:0005524,GO:0016787,GO:0006810,GO:0017111,obsolete_biological_process,GO:0036094,GO:0003824,GO:0044765,GO:0008150,GO:0051234,GO:0051179,GO:1902578,GO:0016818,GO:0030554,GO:0097367,GO:0097159,GO:00168…	115.14	0.0874	1	2	2	286	30.5	6.44	CytoplasmicMembrane	Absence	CytoplasmicMembrane
309251763	BBIF_1306	BBIF_1306	E3EP94	266	peptide/nickel transport system, ATP-binding protein				GO:0035639,GO:0015833,GO:0003674,GO:0005488,GO:0016887,GO:0000166,GO:1901363,GO:0044699,GO:0001882,GO:0043168,GO:0042886,GO:0032549,GO:0006200,GO:0043167,GO:0071705,GO:0001883,GO:0071702,GO:0017076,GO:0005524,GO:0016787,GO:0006810,GO:0017111,obsolete_biological_process,GO:0036094,GO:0003824,GO:0044765,GO:0008150,GO:0051234,GO:0051179,GO:1902578,GO:0016818,GO:0030554,GO:0097367,GO:0097159,GO:00168…	288.33	0.3534	1	7	7	266	28.4	6.89	CytoplasmicMembrane	Absence	CytoplasmicMembrane
309251766	BBIF_1309	BBIF_1309	E3EP97	556	peptide/nickel transport system, substrate-binding protein	K02035	COG0747	E	GO:0055085,GO:0016020,GO:0016021,GO:0043190	1501.47	0.5971	1	21	21	556	60.5	5.1	Cellwall	Absence	CytoplasmicMembrane
309251767	BBIF_1310	coaX	E3EP98	269	type III pantothenate kinase	K03525	COG1521	H	GO:0009165,GO:0044281,GO:1901362,GO:0042451,GO:1901360,GO:0044710,GO:0044711,GO:0000166,GO:0035639,GO:0016740,GO:0034032,GO:0046872,GO:0046129,GO:0046128,GO:0042455,GO:0046483,GO:1901564,GO:1901566,GO:0097367,GO:0006163,GO:0006164,GO:0019637,GO:0019438,GO:0009163,GO:0006807,GO:0003674,GO:0005488,GO:1901265,GO:1901576,GO:0051186,GO:0051188,GO:1901363,GO:0032549,GO:0017076,GO:0005524,GO:0018130,GO:…	406.87	0.3606	1	6	6	269	29.3	6.14	Cytoplasmic	Absence	Cytoplasmic
309251768	BBIF_1311	BBIF_1311	E3EP99	473	multiple sugar transport system substrate-binding protein	K02027	COG1653 COG2182	G	GO:0005215,GO:0006810,GO:0008643,GO:0044765,GO:0008150,GO:0044699,GO:0071702,GO:0003674,GO:0051234,GO:0051179,GO:1902578	124.21	0.1015	1	3	3	473	51.9	7.17	CytoplasmicMembrane	Presence	CytoplasmicMembrane
309251770	BBIF_1313	lacZ2	E3EPA1	689	Beta-galactosidase	K12308	COG1874	G	GO:0016798,GO:0003674,GO:0044699,GO:0044710,GO:0071704,GO:0006012,GO:0004565,GO:0016787,GO:0015925,GO:1902494,GO:0019318,GO:0003824,GO:0009341,GO:0008150,GO:0008152,GO:0044723,GO:0005975,GO:0043234,GO:0044238,GO:0032991,GO:0005996,GO:0005575,GO:0004553	2217.48	0.7097	1	35	35	689	77.1	5.15	Cytoplasmic	Absence	Cytoplasmic
309251772	BBIF_1315	BBIF_1315	E3EPA3	337	LacI-type transcriptional regulator				GO:0032774,GO:0090304,GO:0044249,GO:0034641,GO:0006807,GO:0003674,GO:0005623,GO:0034645,GO:0003677,GO:0043170,GO:1901362,GO:1901363,GO:1901360,GO:1901576,GO:0044260,GO:0071704,GO:0010467,GO:0097659,GO:0003676,GO:0018130,GO:0001071,GO:0006139,GO:0009987,GO:0006725,GO:0009058,GO:0009059,GO:0008150,GO:0008152,GO:0034654,GO:0046483,GO:0016070,GO:0044238,GO:0044271,GO:0003700,GO:0097159,GO:0044464,GO:…	47.33	0.0297	1	1	1	337	36.5	6.73	Cytoplasmic	Absence	Cytoplasmic
309251774	BBIF_1317	BBIF_1317	E3EPA5	1499	alpha-L-fucosidase	K01206	COG3669	G	GO:0044238,GO:0005975,GO:0004560,GO:0016787,GO:0016798,GO:0003824,GO:0015928,GO:0071704,GO:0008150,GO:0008152,GO:0004553,GO:0007155,GO:0003674,GO:0022610	3988.23	0.5644	1	60	60	1499	159.3	5.48	Extracellular	Presence	Cellwall
309251776	BBIF_1319	ileS	E3EPA7	1108	Isoleucyl-tRNA synthetase	K01870	COG0060	J	GO:0080090,GO:0019222,GO:0008270,GO:1901363,GO:1901360,GO:0044710,GO:0004812,GO:0010608,GO:0000166,GO:0046872,GO:0006448,GO:0060255,GO:0043436,GO:0046483,GO:1901564,GO:0004822,GO:0097367,GO:0019538,GO:0043038,GO:0043039,GO:0044424,GO:0044281,GO:0006450,GO:0016787,GO:0006807,GO:0003674,GO:0005488,GO:0002161,GO:0034660,GO:0005622,GO:0050789,GO:1901265,GO:0044267,GO:0044260,GO:0065007,GO:0032549,GO:…	2873.14	0.6372	1	60	60	1108	124.8	5.25	Cytoplasmic	Absence	Cytoplasmic
309251778	BBIF_1321	aldH	E3EPA9	483	aldehyde dehydrogenase	K00128	COG1012	C	GO:0006081,GO:0008152,GO:0055114,GO:0004030,GO:0016491,GO:0016620	237.54	0.1449	1	5	5	483	52.2	9.63	Cytoplasmic	Absence	Cytoplasmic
309251779	BBIF_1322	BBIF_1322	E3EPB0	305	Membrane protease-like protein				GO:0005575,GO:0016020	1033.74	0.6787	1	17	17	305	33.5	6.29	CytoplasmicMembrane	Absence	CytoplasmicMembrane
309251780	BBIF_1323	BBIF_1323	E3EPB1	431	Cysteine synthase	K01740	COG2873	E	GO:0005488,GO:0003674,GO:0071266,GO:0019752,GO:0071265,GO:0044249,GO:0006807,GO:0009067,GO:0044281,GO:0044283,GO:0009069,GO:1901363,GO:0044699,GO:0043168,GO:1901576,GO:0044710,GO:0044711,GO:0016765,GO:0016829,GO:0006520,GO:0043167,GO:0071704,GO:0016740,GO:0016835,GO:1901605,GO:1901607,GO:0009987,GO:0008652,GO:0000097,GO:0000096,GO:0004124,GO:0003824,GO:0009058,GO:0044763,GO:0008152,GO:0043436,GO:…	340.1	0.2738	1	7	7	431	45.9	5.8	Cytoplasmic	Absence	Cytoplasmic
309251782	BBIF_1325	BBIF_1325	E3EPB3	462	NADH oxidoreductase				GO:1901363,GO:0042592,GO:0003674,GO:0005488,GO:0043167,GO:0050789,GO:0044699,GO:0016491,GO:0005737,GO:0050662,GO:0050660,GO:0000166,GO:0065007,GO:1901265,GO:0065008,GO:0019725,GO:0043168,GO:0009987,GO:0050794,GO:0036094,GO:0003824,GO:0048037,GO:0045454,GO:0097159,GO:0044464,GO:0005623,GO:0005622,GO:0005575,GO:0044763,GO:0044424,GO:0008150	889.05	0.619	1	16	16	462	49	5.25	Cytoplasmic	Absence	Cytoplasmic
309251784	BBIF_1327	BBIF_1327	E3EPB5	972	putative ABC-transporter protein	K02003 K02004	COG1136 COG4181 COG0577 COG3127	E H Q V	GO:0035639,GO:0071944,GO:0046677,GO:0005488,GO:0016887,GO:0000166,GO:1901363,GO:0001883,GO:0001882,GO:0043168,GO:0016020,GO:0009636,GO:0006200,GO:0043167,GO:1901265,GO:0032549,GO:0017076,GO:0005524,GO:0016787,GO:0006810,GO:0017111,obsolete_biological_process,GO:0036094,GO:0003824,GO:0008150,GO:0005886,GO:0042221,GO:0051234,GO:0051179,GO:0016818,GO:0030554,GO:0097367,GO:0097159,GO:0050896,GO:00444…	218.98	0.0648	1	5	5	972	104.4	5.41	CytoplasmicMembrane	Absence	CytoplasmicMembrane
309251785	BBIF_1328	BBIF_1328	E3EPB6	804	cation transporter, E1-E2 family ATPase	K01552			GO:0035639,GO:0016817,GO:0003674,GO:0005488,GO:0016887,GO:0000166,GO:1901363,GO:0031224,GO:0001882,GO:0043168,GO:0042625,GO:0042626,GO:0016820,GO:0042623,GO:0016021,GO:0016020,GO:0043167,GO:0015399,GO:0001883,GO:0032549,GO:0017076,GO:0046872,GO:0005524,GO:0016787,GO:0043169,GO:0005215,GO:0008324,GO:0017111,GO:1901265,GO:0015405,GO:0036094,GO:0003824,GO:0022891,GO:0016818,GO:0022892,GO:0030554,GO:…	485.63	0.245	1	11	11	804	86.4	6.32	CytoplasmicMembrane	Absence	CytoplasmicMembrane
309251788	BBIF_1331	BBIF_1331	E3EPB9	335	Oxidoreductase					709.31	0.591	1	14	14	335	37.1	5.76	Cytoplasmic	Absence	Cytoplasmic
309251789	BBIF_1332	dnaQ	E3EPC0	180	DNA polymerase III alpha subunit	K02342	COG0847	L	GO:0006260,GO:0071897,GO:0003676,GO:0003677,GO:0003887	288.84	0.3611	1	6	6	180	21.1	5.07	Cytoplasmic	Absence	Cytoplasmic
309251790	BBIF_1333	gltA	E3EPC1	430	citrate synthase I	K01647	COG0372	C	GO:0036440,GO:0019752,GO:0006099,GO:0009060,GO:0003674,GO:0044237,GO:0006091,GO:0072350,GO:0044699,GO:0005737,GO:0044710,GO:0044262,GO:0008150,GO:0071704,GO:0016740,GO:0016746,GO:0046912,GO:0004108,GO:0009987,GO:0003824,GO:0045333,GO:0008152,GO:0043436,GO:0055114,GO:0044238,GO:0005975,GO:0015980,GO:0006082,GO:0044464,GO:0005623,GO:0005622,GO:0005575,GO:0006101,GO:0044424,GO:0044763,GO:0044281	89.84	0.0814	1	2	2	430	48.3	6.48	Cytoplasmic	Absence	Cytoplasmic
309251791	BBIF_1334	map	E3EPC2	258	methionine aminopeptidase, type I	K01265	COG0024	J	GO:0004177,GO:0044238,GO:0003674,GO:0043167,GO:0016787,GO:0019538,GO:0003824,GO:0009987,GO:0008238,GO:0043169,GO:0043170,GO:0071704,GO:0070011,GO:0008150,GO:0005488,GO:0008152,GO:0006508,GO:0008233,GO:0046872,GO:0008235,GO:0008237	533.83	0.6628	1	10	10	258	28	5.2	Cytoplasmic	Absence	Cytoplasmic
309251792	BBIF_1335	BBIF_1335	E3EPC3	301	conserved hypothetical protein				GO:0016020,GO:0016021	129.15	0.0897	1	2	2	301	31.5	8.72	CytoplasmicMembrane	Absence	CytoplasmicMembrane
309251793	BBIF_1336	BBIF_1336	E3EPC4	693	M13 family peptidase	K07386	COG3590	O	GO:0044238,GO:0003674,GO:0004175,GO:0004222,GO:0016787,GO:0019538,GO:0003824,GO:0043170,GO:0071704,GO:0070011,GO:0008150,GO:0008152,GO:0006508,GO:0008233,GO:0008237	1732.02	0.5873	1	27	27	693	77	4.87	Cytoplasmic	Absence	Cytoplasmic
309251796	BBIF_1339	proS	E3EPC7	599	prolyl-tRNA synthetase	K01881	COG0442	J	GO:0080090,GO:0019222,GO:0044281,GO:1901363,GO:1901360,GO:0044710,GO:0004812,GO:0010608,GO:0000166,GO:0006448,GO:0060255,GO:0043436,GO:0046483,GO:0004827,GO:1901564,GO:0097367,GO:0019538,GO:0043038,GO:0043039,GO:0044424,GO:0006450,GO:0016787,GO:0006807,GO:0003674,GO:0005488,GO:0002161,GO:0034660,GO:0005622,GO:0050789,GO:1901265,GO:0044267,GO:0044260,GO:0065007,GO:0032549,GO:0017076,GO:0065008,GO:…	2062.05	0.7513	1	39	40	599	66.1	5.01	Cytoplasmic	Absence	Cytoplasmic
309251799	BBIF_1342	BBIF_1342	E3EPD0	283	hypothetical protein BBIF_1342	K07024	COG0561	H R	GO:0016787,GO:0003674,GO:0003824	253.33	0.3004	1	4	4	283	31.1	4.82	Cytoplasmic	Absence	Cytoplasmic
309251800	BBIF_1343	orn	E3EPD1	216	Oligoribonuclease	K13288	COG1949	A	GO:0016796,GO:0004532,GO:0090304,GO:0090305,GO:0034641,GO:0006807,GO:0003674,GO:0044237,GO:0003676,GO:0043170,GO:1901363,GO:1901360,GO:0005737,GO:0006139,GO:0004527,GO:0004540,GO:0071704,GO:0016787,GO:0009987,GO:0006725,GO:0016788,GO:0003824,GO:0008150,GO:0008152,GO:0046483,GO:0044238,GO:0004518,GO:0097159,GO:0044464,GO:0005623,GO:0005622,GO:0005575,GO:0044424,GO:0016896,GO:0005488	491.96	0.4722	1	10	10	216	24.2	5.07	Cytoplasmic	Absence	Cytoplasmic
309251802	BBIF_1345	agl	E3EPD3	596	alpha-1,4-glucosidase	K01187	COG0366	G	GO:0044238,GO:0005975,GO:0043169,GO:0003824,GO:0043167,GO:0071704,GO:0008150,GO:0005488,GO:0008152,GO:0003674	208.65	0.1275	1	6	6	596	67.2	5.06	Cytoplasmic	Absence	Cytoplasmic
309251803	BBIF_1346	guaB	E3EPD	506	inosine-5'-monophosphate dehydrogenase	K00088	COG0516 COG0517	F T	GO:0016787,GO:0003674,GO:0003824	2365.98	0.7925	1	31	31	506	54.1	5.83	Cytoplasmic	Absence	Cytoplasmic
309251805	BBIF_1348	BBIF_1348	E3EPD6	219	Sua5/YciO/YrdC/YwlC family protein				GO:0097159,GO:0003725,GO:0003674,GO:0005488,GO:0003676,GO:1901363,GO:0003723	376.93	0.5662	1	7	7	219	22.8	5.39	Unknown	Absence	Unknown
309251807	BBIF_1350	hemK	E3EPD8	329	Peptide release factor-glutamine N5-methyltransferase	K02493	COG2890	J	GO:0006479,GO:0008213,GO:0008276,GO:0003674,GO:0005488,GO:0003676,GO:0008168,GO:1901363,GO:0044267,GO:0044260,GO:0036009,GO:0071704,GO:0016740,GO:0016741,GO:0032259,GO:0008757,GO:0009987,GO:0006464,GO:0003824,GO:0043412,GO:0036211,GO:0008150,GO:0008152,GO:0044238,GO:0019538,GO:0097159,GO:0018364,GO:0008170,GO:0044237,GO:0043170,GO:0043414	224.15	0.3009	1	5	5	329	35.7	5.2	Cytoplasmic	Absence	Cytoplasmic
309251808	BBIF_1351	prfA	E3EPD9	362	Bacterial Peptide Chain Release Factor 1 (RF-1)	K02835	COG0216	J	GO:0006412,GO:0006415,GO:0003747,GO:0016149,GO:0005737	178.81	0.2376	1	5	5	362	40.1	4.88	Cytoplasmic	Absence	Cytoplasmic
309251809	BBIF_1352	rpmE2	E3EPE0	70	50S ribosomal protein L31	K02909	COG0254	J	GO:0006412,GO:0003723,GO:0003735,GO:0019843,GO:0046872,GO:0005622,GO:0005840,GO:0030529	233.55	0.6857	1	4	4	70	7.9	9.22	Cytoplasmic	Absence	Cytoplasmic
309251811	BBIF_1354	BBIF_1354	E3EQA3	295	glucose uptake protein	K05340	COG4975	G	GO:0022891,GO:0022892,GO:1901476,GO:0005215,GO:0016021,GO:0016020,GO:0044464,GO:0005623,GO:0005575,GO:0022857,GO:0071944,GO:0003674,GO:0005886,GO:0044425,GO:0015144,GO:0031224	29.6	0.0305	1	1	1	295	31.8	9.19	CytoplasmicMembrane	Absence	CytoplasmicMembrane
309251812	BBIF_1355	iolG	E3EQA4	341	myo-inositol 2-dehydrogenase	K00010	COG0673	R	GO:0046174,GO:0019751,GO:0044248,GO:0003674,GO:0044281,GO:0044282,GO:0044699,GO:0016491,GO:0044712,GO:0044710,GO:0044262,GO:0071704,GO:0050112,GO:0009987,GO:0019310,GO:0046164,GO:1901575,GO:0004022,GO:0003824,GO:0044763,GO:0008152,GO:0044723,GO:0016614,GO:0009056,GO:0044724,GO:0044275,GO:0044238,GO:0005975,GO:0016616,GO:0016052,GO:0044237,GO:0006066,GO:0008150,GO:0006020,GO:1901616,GO:1901615	232.06	0.2405	1	5	5	341	37.4	5.01	Cytoplasmic	Absence	Cytoplasmic
309251813	BBIF_1356	BBIF_1356	E3EQA5	434	Cyclopropane-fatty-acyl-phospholipid synthase	K00574	COG2230	I	GO:1901576,GO:0044710,GO:0044711,GO:0006629,GO:0044238,GO:0008757,GO:0003824,GO:0003674,GO:0016740,GO:0071704,GO:0009058,GO:0016741,GO:0008150,GO:0008152,GO:0008168,GO:0008825,GO:0044699,GO:0008610	416.94	0.2558	1	9	9	434	48.7	5.62	Cytoplasmic	Absence	Cytoplasmic
309251815	BBIF_1358	BBIF_1358	E3EQA7	288	glucose-6-phosphate 1-epimerase				GO:0044238,GO:0005975,GO:0016853,GO:0003824,GO:0030246,GO:0071704,GO:0008150,GO:0005488,GO:0008152,GO:0003674	796.91	0.6944	1	16	16	288	31.6	5.14	Cytoplasmic	Absence	Cytoplasmic
309251817	BBIF_1360	BBIF_1360	E3EQA9	681	Superfamily II DNA and RNA helicase				GO:0003676,GO:0008026,GO:0035639,GO:0003674,GO:0005488,GO:0016887,GO:0043167,GO:1901363,GO:0001883,GO:0001882,GO:0043168,GO:0042623,GO:0000166,GO:1901265,GO:0032549,GO:0017076,GO:0005524,GO:0016787,GO:0017111,GO:0004386,GO:0036094,GO:0003824,GO:0016818,GO:0030554,GO:0097367,GO:0097159,GO:0016817,GO:0016462,GO:0032559,GO:0070035,GO:0032555,GO:0032550,GO:0032553	546.86	0.304	2	15	15	681	74.8	9.67	Cytoplasmic	Absence	Cytoplasmic
309251822	BBIF_1365	BBIF_1365	E3EQB4	372	conserved hypothetical protein					25.6	0.0376	1	1	1	372	40.7	4.87	Cytoplasmic	Absence	Cytoplasmic
309251823	BBIF_1366	BBIF_1366	E3EQB5	425	O-acetylhomoserine (thiol)-lyase	K01740	COG2873	E	GO:0005488,GO:0019752,GO:0006807,GO:0003674,GO:0044281,GO:1901363,GO:0044699,GO:0043168,GO:0044710,GO:0071704,GO:0006520,GO:0043167,GO:0008150,GO:0016765,GO:0016740,GO:0009987,GO:0003824,GO:0048037,GO:0008152,GO:0043436,GO:0044238,GO:1901564,GO:0006082,GO:0097159,GO:0044237,GO:0044763,GO:0030170	94.81	0.0282	1	1	1	425	45.8	5.2	Cytoplasmic	Absence	Cytoplasmic
309251826	BBIF_1369	glk2	E3EQB	316	glucokinase	K00845	COG0837	G	GO:0006096,GO:0016310,GO:0051156,GO:0004340,GO:0016301,GO:0005737	269.93	0.1962	1	4	4	316	32.8	5.16	Cytoplasmic	Absence	Cytoplasmic
309251827	BBIF_1370	BBIF_1370	E3EQB9	530	ABC transporter related protein				GO:0035639,GO:0003674,GO:0005488,GO:0016887,GO:0043167,GO:1901363,GO:0001883,GO:0001882,GO:0043168,GO:0006200,GO:0000166,GO:1901265,GO:0032549,GO:0017076,GO:0005524,GO:0016787,GO:0017111,obsolete_biological_process,GO:0036094,GO:0003824,GO:0016818,GO:0030554,GO:0097367,GO:0097159,GO:0016817,GO:0016462,GO:0032559,GO:0032555,GO:0032550,GO:0032553	27.75	0.0151	1	1	1	530	57.1	7.85	Cytoplasmic	Absence	Cytoplasmic
309251829	BBIF_1372	BBIF_1372	E3EQC1	280	Esterase/lipase				GO:0016787,GO:0003674,GO:0003824	228.09	0.3179	1	5	5	280	30.1	5	CytoplasmicMembrane	Absence	CytoplasmicMembrane
309251830	BBIF_1373	BBIF_1373	E3EQC2	207	conserved hypothetical protein	K07005	COG3467	V	GO:0055114,GO:0010181,GO:0016491	382.08	0.4734	1	7	7	207	22.7	5.83	Cytoplasmic	Absence	Cytoplasmic
309251834	BBIF_1377	pcp1	E3EQC6	215	pyrrolidone-carboxylate peptidase	K01304	COG2039	O	GO:0008238,GO:0003674,GO:0008233,GO:0043170,GO:0008234,GO:0005737,GO:0071704,GO:0006508,GO:0016787,GO:0008242,GO:0003824,GO:0008150,GO:0008152,GO:0016920,GO:0044238,GO:0019538,GO:0044464,GO:0005623,GO:0005622,GO:0005575,GO:0070011,GO:0044424	281.05	0.4605	1	6	6	215	22.9	4.94	Cytoplasmic	Absence	Cytoplasmic
309251835	BBIF_1378	BBIF_1378	E3EQC7	225	conserved hypothetical protein					170.93	0.1511	1	3	3	225	26.3	8.47	Unknown	Absence	Unknown
309251838	BBIF_1381	BBIF_1381	E3EQD0	559	ATP-binding protein of ABC transporter system				GO:0035639,GO:0003674,GO:0005488,GO:0016887,GO:0043167,GO:1901363,GO:0001883,GO:0001882,GO:0043168,GO:0006200,GO:0000166,GO:1901265,GO:0032549,GO:0017076,GO:0005524,GO:0016787,GO:0017111,obsolete_biological_process,GO:0036094,GO:0003824,GO:0016818,GO:0030554,GO:0097367,GO:0097159,GO:0016817,GO:0016462,GO:0032559,GO:0032555,GO:0032550,GO:0032553	1563.82	0.5921	1	24	24	559	62	5.25	Cytoplasmic	Absence	Cytoplasmic
309251839	BBIF_1382	BBIF_1382	E3EQD1	1112	conserved hypothetical protein containing bacterial Ig-like domain (group 2)	K12373	COG3525	G	GO:0016787,GO:0005975,GO:0044238,GO:0003824,GO:0016798,GO:0071704,GO:0008150,GO:0008152,GO:0004553,GO:0003674	1645.14	0.4128	1	33	33	1112	119.4	5.59	Cellwall	Presence	Cellwall
309251840	BBIF_1383	tesB	E3EQD2	301	Acyl-CoA thioesterase	K10805	COG1946	I	GO:0016787,GO:0035383,GO:0051186,GO:0006637,GO:0016790,GO:0003824,GO:0006732,GO:0009987,GO:0003674,GO:0033882,GO:0044237,GO:0016289,GO:0071704,GO:0006790,GO:0016788,GO:0008152,GO:0006793,GO:0008150,GO:0047617	975.76	0.7375	1	17	17	301	33.1	6.32	unknown	Absence	unknown
309251841	BBIF_1384	BBIF_1384	E3EQD3	179	conserved hypothetical protein				GO:0016020,GO:0016021	22.88	0.0503	1	1	1	179	19.4	9.32	CytoplasmicMembrane	Absence	CytoplasmicMembrane
309251842	BBIF_1385	folK	E3EQD4	504	2-amino-4-hydroxy-6- hydroxymethyldihydropteridine pyrophosphokinase	K13940	COG1539 COG0801	H H	GO:0003674,GO:0044238,GO:0042398,GO:0019752,GO:0044249,GO:0034641,GO:0006807,GO:0009108,GO:0044281,GO:0044711,GO:0044283,GO:1901362,GO:1901566,GO:1901360,GO:1901576,GO:0044710,GO:0009396,GO:0016829,GO:0006520,GO:0051188,GO:0042558,GO:0042559,GO:0071704,GO:0016740,GO:0044699,GO:0046483,GO:1901605,GO:1901607,GO:0018130,GO:0016301,GO:0006760,GO:0008652,GO:0009987,GO:0006725,GO:0016832,GO:0009058,GO:…	718.1	0.3869	1	11	11	504	53.8	4.87	Cytoplasmic	Absence	Cytoplasmic
309251843	BBIF_1386	folP	E3EQD5	290	Dihydropteroate synthase	K00796	COG0294	H	GO:0003674,GO:0044238,GO:0042398,GO:0019752,GO:0044249,GO:0034641,GO:0006807,GO:0009108,GO:0044281,GO:0044711,GO:0044283,GO:1901362,GO:1901566,GO:1901360,GO:1901576,GO:0044710,GO:0009396,GO:0016765,GO:0006520,GO:0051188,GO:0042558,GO:0042559,GO:0071704,GO:0016740,GO:0044699,GO:0046483,GO:1901605,GO:1901607,GO:0018130,GO:0006760,GO:0008652,GO:0009987,GO:0006725,GO:0003824,GO:0009058,GO:0051186,GO:…	690.56	0.6828	1	10	10	290	31.1	5.41	Cytoplasmic	Absence	Cytoplasmic
309251844	BBIF_1387	folE	E3EQD6	188	GTP cyclohydrolase I	K01495	COG0302	H	GO:0008270,GO:0044283,GO:1901362,GO:1901363,GO:1901360,GO:0044710,GO:0044711,GO:0000166,GO:0006732,GO:0046872,GO:0006760,GO:0043436,GO:0046483,GO:1901564,GO:0006575,GO:1901566,GO:0097367,GO:0016810,GO:0016053,GO:0016814,GO:0019637,GO:0019438,GO:0005525,GO:0044281,GO:0016787,GO:0042398,GO:0003934,GO:0003933,GO:0006807,GO:0003674,GO:0005488,GO:0046653,GO:0046654,GO:1901265,GO:1901576,GO:0051186,GO:…	485.36	0.4149	1	9	9	188	20.9	6.79	Cytoplasmic	Absence	Cytoplasmic
309251845	BBIF_1388	ftsH	E3EQD7	697	ATP-dependent zinc metallopeptidase involved in cell division	K03798	COG0465	O	GO:0017076,GO:0004175,GO:0035639,GO:0071944,GO:0003674,GO:0005488,GO:0016887,GO:0008233,GO:0000166,GO:1901363,GO:0031224,GO:0001882,GO:0043168,GO:0043169,GO:1901575,GO:0046914,GO:0016462,GO:0016021,GO:0016020,GO:1901265,GO:0006200,GO:0043167,GO:0071704,GO:0008237,GO:0032549,GO:0006508,GO:0046872,GO:0005524,GO:0016787,GO:0004222,GO:0017111,obsolete_biological_process,GO:0036094,GO:0003824,GO:00081…	2075.43	0.6241	1	36	37	697	75.9	6.2	CytoplasmicMembrane	Absence	CytoplasmicMembrane
309251846	BBIF_1389	hprT	E3EQD8	185	Hypoxanthine-guanine phosphoribosyltransferase	K00760	COG0634	F	GO:0052657,GO:0055086,GO:0044249,GO:0034641,GO:0006807,GO:0003674,GO:0005623,GO:0072521,GO:0072522,GO:1901362,GO:0042451,GO:1901360,GO:0005737,GO:1901576,GO:0044710,GO:0044711,GO:0042278,GO:0071704,GO:0016740,GO:0044699,GO:0016763,GO:0043101,GO:0009163,GO:0018130,GO:0009119,GO:0006139,GO:0009987,GO:0006725,GO:0004422,GO:0003824,GO:0009058,GO:0044763,GO:0009116,GO:0008152,GO:0019438,GO:0034654,GO:…	766.57	0.8649	1	12	12	185	20.6	4.86	Cytoplasmic	Absence	Cytoplasmic
309251847	BBIF_1390	tilS	E3EQD9	372	tRNA(Ile)-lysidine synthetase	K04075	COG0037	J	GO:0016879,GO:0035639,GO:0009451,GO:0090304,GO:0034641,GO:0006807,GO:0003674,GO:0044237,GO:0008033,GO:0034660,GO:0043170,GO:1901363,GO:1901360,GO:0001882,GO:0005737,GO:0006139,GO:0044260,GO:0043167,GO:0071704,GO:0010467,GO:0001883,GO:0032549,GO:0006400,GO:0017076,GO:0005524,GO:0043168,GO:0034470,GO:0000166,GO:0009987,GO:0006725,GO:1901265,GO:0036094,GO:0032555,GO:0043412,GO:0008150,GO:0008152,GO:…	48.88	0.0323	1	1	1	372	39.8	6.24	Cytoplasmic	Absence	Cytoplasmic
309251849	BBIF_1392	BBIF_1392	E3EQE1	551	ABC-2 type transport system, permease protein	K01992	COG0842 COG1277 COG1668 COG1682 COG3694	V O C P G M R	GO:0016020,GO:0016021	96.97	0.0399	1	2	2	551	59.5	9.17	CytoplasmicMembrane	Absence	CytoplasmicMembrane
309251850	BBIF_1393	BBIF_1393	E3EQE2	309	ABC type transport system, ATP-binding protein	K01990	COG1131 COG1134	V G M	GO:0035639,GO:0003674,GO:0005488,GO:0016887,GO:0043167,GO:1901363,GO:0001883,GO:0001882,GO:0043168,GO:0006200,GO:0000166,GO:1901265,GO:0032549,GO:0017076,GO:0005524,GO:0016787,GO:0017111,obsolete_biological_process,GO:0036094,GO:0003824,GO:0016818,GO:0030554,GO:0097367,GO:0097159,GO:0016817,GO:0016462,GO:0032559,GO:0032555,GO:0032550,GO:0032553	426.78	0.5146	1	8	9	309	32.4	5.66	CytoplasmicMembrane	Absence	CytoplasmicMembrane
309251851	BBIF_1394	BBIF_1394	E3EQE3	407	N-acetylglucosaminyltransferase				GO:0003824,GO:0016740,GO:0003674	188.68	0.1229	1	5	5	407	46.3	7.03	CytoplasmicMembrane	Absence	CytoplasmicMembrane
309251852	BBIF_1395	BBIF_1395	E3EQE4	534	conserved hypothetical protein				GO:0016020,GO:0016021	529.45	0.2434	1	12	12	534	57.9	8.34	CytoplasmicMembrane	Absence	CytoplasmicMembrane
309251853	BBIF_1396	BBIF_1396	E3EQE5	299	Glycosyltransferase, family 2				GO:0003824,GO:0016740,GO:0003674	428.18	0.4615	1	10	10	299	34.2	5.58	CytoplasmicMembrane	Absence	CytoplasmicMembrane
309251854	BBIF_1397	fucO	E3EQE6	383	Lactaldehyde reductase	K00048	COG1454	C	GO:0043169,GO:0016614,GO:0016616,GO:0043167,GO:0003824,GO:0003674,GO:0005488,GO:0008912,GO:0046872,GO:0016491	1960.58	0.9034	1	24	24	383	40.7	4.98	Cytoplasmic	Absence	Cytoplasmic
309251857	BBIF_1400	galE2	E3EQE9	337	UDP-glucose 4-epimerase	K01784	COG1087	M	GO:0003674,GO:0005488,GO:0003978,GO:0044699,GO:0050662,GO:0044710,GO:0071704,GO:0006012,GO:0016857,GO:0009987,GO:0019318,GO:0003824,GO:0008150,GO:0008152,GO:0044723,GO:0044238,GO:0016854,GO:0005975,GO:0016853,GO:0005996,GO:0044237,GO:0048037	808.52	0.5074	1	15	15	337	37	5.67	Cytoplasmic	Absence	Cytoplasmic
309251858	BBIF_1401	trmB	E3EQF0	303	tRNA (guanine-N(7)-)-methyltransferase	K03439	COG0220	J	GO:0036265,GO:0036260,GO:0008175,GO:0009452,GO:0009451,GO:0090304,GO:0034641,GO:0006807,GO:0003674,GO:0008168,GO:1901360,GO:0006139,GO:0044260,GO:0016740,GO:0008176,GO:0071704,GO:0010467,GO:0016741,GO:0032259,GO:0008757,GO:0009987,GO:0006725,GO:0008173,GO:0043412,GO:0008150,GO:0008152,GO:0001510,GO:0046483,GO:0016070,GO:0044238,GO:0003824,GO:0016423,GO:0044237,GO:0043170,GO:0043414,GO:0006396	165.66	0.2079	1	3	4	303	33.3	5.62	Cytoplasmic	Absence	Cytoplasmic
309251862	BBIF_1405	BBIF_1405	E3EQF4	491	Galactoside symporter	K16209	COG2211	P	GO:0003674,GO:0006810,GO:0006812,GO:0006811,GO:0016020,GO:0006814,GO:0015672,GO:0005575,GO:0044765,GO:0008150,GO:0044699,GO:0005215,GO:0030001,GO:0051234,GO:0051179,GO:1902578	212.52	0.1263	1	4	4	491	53.4	8.94	CytoplasmicMembrane	Absence	CytoplasmicMembrane
309251863	BBIF_1406	lacZ3	E3EQF5	1052	Beta-galactosidase	K01190	COG3250	G	GO:0043234,GO:0044238,GO:0015925,GO:0032991,GO:1902494,GO:0016787,GO:0003824,GO:0003674,GO:0030246,GO:0004565,GO:0005575,GO:0071704,GO:0009341,GO:0008150,GO:0005488,GO:0008152,GO:0004553,GO:0005975,GO:0016798	2225.8	0.5532	1	42	42	1052	117.7	4.94	Cytoplasmic	Absence	Cytoplasmic
309251865	BBIF_1408	BBIF_1408	E3EQF7	333	regulatory protein, LacI family				GO:0032774,GO:0090304,GO:0044249,GO:0034641,GO:0006807,GO:0003674,GO:0005623,GO:0034645,GO:0003677,GO:0043170,GO:1901362,GO:1901363,GO:1901360,GO:1901576,GO:0044260,GO:0071704,GO:0010467,GO:0097659,GO:0003676,GO:0018130,GO:0001071,GO:0006139,GO:0009987,GO:0006725,GO:0009058,GO:0009059,GO:0008150,GO:0008152,GO:0034654,GO:0046483,GO:0016070,GO:0044238,GO:0044271,GO:0003700,GO:0097159,GO:0044464,GO:…	864.65	0.6907	1	15	15	333	36.6	5.27	Cytoplasmic	Absence	Cytoplasmic
309251873	BBIF_1416	BBIF_1416	E3EQG5	455	Permease protein of ABC transporter system	K02004	COG0577 COG3127	V Q	GO:0016021,GO:0016020,GO:0044464,GO:0005623,GO:0005575,GO:0071944,GO:0005886,GO:0044425,GO:0031224	1380.55	0.4593	1	20	20	455	48.9	9.17	CytoplasmicMembrane	Presence	CytoplasmicMembrane
309251874	BBIF_1417	BBIF_1417	E3EQG6	407	ATP-binding protein of ABC transporter system	K02004	COG0577 COG3127	V Q	GO:0016021,GO:0016020,GO:0044464,GO:0005623,GO:0005575,GO:0071944,GO:0005886,GO:0044425,GO:0031224	637.61	0.371	1	12	12	407	42.9	9	CytoplasmicMembrane	Absence	CytoplasmicMembrane
309251875	BBIF_1418	BBIF_1418	E3EQG7	211	ATP-binding protein of ABC transporter system	K02003	COG1136 COG4181	E H Q	GO:0035639,GO:0003674,GO:0005488,GO:0016887,GO:0043167,GO:1901363,GO:0001883,GO:0001882,GO:0043168,GO:0006200,GO:0000166,GO:1901265,GO:0032549,GO:0017076,GO:0005524,GO:0016787,GO:0017111,obsolete_biological_process,GO:0036094,GO:0003824,GO:0016818,GO:0030554,GO:0097367,GO:0097159,GO:0016817,GO:0016462,GO:0032559,GO:0032555,GO:0032550,GO:0032553	1030.73	0.7915	1	14	14	211	23	8.06	CytoplasmicMembrane	Absence	CytoplasmicMembrane
309251877	BBIF_1420	BBIF_1420	E3EQG9	351	NAD-dependent oxidoreductase				GO:0044710,GO:0003824,GO:0008150,GO:0055114,GO:0008152,GO:0003674,GO:0044699,GO:0016491	397.47	0.208	1	6	6	351	37.3	5.15	Cytoplasmic	Absence	Cytoplasmic
309251878	BBIF_1421	ptpA	E3EQH0	172	low molecular weight protein-tyrosine-phosphatase	K01104	COG0394 COG2365	T	GO:0016791,GO:0016311,GO:0006470,GO:0042578,GO:0003674,GO:0004721,GO:0035335,GO:0044267,GO:0044260,GO:0071704,GO:0016787,GO:0009987,GO:0006464,GO:0003824,GO:0043412,GO:0036211,GO:0008150,GO:0016788,GO:0008152,GO:0044238,GO:0019538,GO:0004725,GO:0044237,GO:0043170,GO:0006796,GO:0006793	240.23	0.5988	1	6	6	172	19.6	5.76	Cytoplasmic	Absence	Cytoplasmic
309251879	BBIF_1422	dfrA	E3EQH1	219	Dihydrofolate reductase	K00287	COG0262	H	GO:0050662,GO:0006139,GO:0019752,GO:0044249,GO:0034641,GO:0006807,GO:0003674,GO:0044281,GO:0044283,GO:0009069,GO:1901362,GO:1901363,GO:1901360,GO:0016491,GO:0009070,GO:1901576,GO:0044710,GO:0044711,GO:0006545,GO:0006544,GO:0006520,GO:0097159,GO:0016646,GO:0016645,GO:0000166,GO:0008150,GO:0071704,GO:0044699,GO:0004146,GO:0043436,GO:1901605,GO:1901607,GO:0018130,GO:0008652,GO:0009987,GO:0006725,GO:…	571.49	0.6119	1	10	10	219	24.6	5.1	unknown	Absence	unknown
309251880	BBIF_1423	thyA	E3EQH2	311	Thymidylate synthase	K00560	COG0207	F	GO:0009148,GO:0009211,GO:0009212,GO:0055086,GO:0042083,GO:0009141,GO:0009142,GO:0004799,GO:0009117,GO:0006139,GO:0044699,GO:0009147,GO:0072528,GO:0044249,GO:0034641,GO:0009129,GO:0009162,GO:0044237,GO:0009123,GO:1901576,GO:0019692,GO:1901362,GO:0009265,GO:0009124,GO:0072527,GO:0005737,GO:0006221,GO:0044710,GO:0044711,GO:1901564,GO:0046385,GO:0009263,GO:0008150,GO:0071704,GO:0016740,GO:0016741,GO:…	423.98	0.3473	1	8	8	311	35.2	5.38	Cytoplasmic	Absence	Cytoplasmic
309251881	BBIF_1424	BBIF_1424	E3EQH3	137	OsmC family protein				GO:0006950,GO:0008150,GO:0050896	509.85	0.7591	1	8	8	137	15.1	6.2	unknown	Absence	unknown
309251882	BBIF_1425	BBIF_1425	E3EQH4	346	Universal stress protein				GO:0006950,GO:0008150,GO:0050896	1141.42	0.7746	1	15	15	346	36.5	4.83	Cytoplasmic	Absence	Cytoplasmic
309251883	BBIF_1426	BBIF_1426	E3EQH5	268	conserved hypothetical protein with NlpC/P60 domain					56.47	0.056	1	1	1	268	28.3	8.48	Extracellular	Presence	CytoplasmicMembrane
309251885	BBIF_1428	serC	E3ER58	380	phosphoserine aminotransferase	K00831	COG1932	H E	GO:0005488,GO:1901363,GO:0019752,GO:0016053,GO:0044249,GO:0034641,GO:0006807,GO:0003674,GO:0044237,GO:0044711,GO:0044283,GO:0009069,GO:0072524,GO:0072525,GO:1901360,GO:0005737,GO:1901576,GO:0044710,GO:0006564,GO:0006563,GO:1901362,GO:0006520,GO:0043167,GO:0071704,GO:0016740,GO:0044699,GO:1901605,GO:0016769,GO:1901607,GO:0018130,GO:0043168,GO:0006767,GO:0006766,GO:0044238,GO:0009987,GO:0006725,GO:…	891.99	0.5105	1	12	12	380	40.6	5.19	Cytoplasmic	Absence	Cytoplasmic
309251886	BBIF_1429	BBIF_1429	E3ER59	84	conserved hypothetical protein				GO:0016020,GO:0016021	63.94	0.119	1	1	1	84	9.4	9.14	CytoplasmicMembrane	Absence	CytoplasmicMembrane
309251887	BBIF_1430	BBIF_1430	E3ER60	422	Signal transduction histidine kinase				GO:0003674,GO:0038023,GO:0035639,GO:0016310,GO:0016772,GO:1901363,GO:0005057,GO:0023052,GO:0007165,GO:0004871,GO:0035556,GO:0000166,GO:0050789,GO:0023014,GO:0001882,GO:0043168,GO:0044267,GO:0051716,GO:0044260,GO:0000155,GO:0000160,GO:0016020,GO:0032549,GO:0043167,GO:0071704,GO:0016740,GO:0065007,GO:0044699,GO:0004673,GO:0004672,GO:0004872,GO:0017076,GO:0005524,GO:0006468,GO:0016301,GO:0044238,GO:…	279.43	0.2014	1	5	5	422	45.7	5.6	CytoplasmicMembrane	Absence	CytoplasmicMembrane
309251888	BBIF_1431	BBIF_1431	E3ER61	226	PhoU_like phosphate uptake regulator	K02039	COG0704	P	GO:0005737,GO:0006817,GO:0006811,GO:0006810,GO:0044464,GO:0044765,GO:0005623,GO:0005622,GO:0005575,GO:0006820,GO:0008150,GO:0044699,GO:0044424,GO:0015698,GO:0051234,GO:0051179,GO:1902578	1250.53	0.8142	1	19	19	226	25.1	4.78	Cytoplasmic	Absence	Cytoplasmic
309251890	BBIF_1433	gpm5	E3ER63	246	phosphoglycerate mutase 1 family protein	K01834	COG0588	G	GO:0006732,GO:0006733,GO:0009161,GO:0009117,GO:0019752,GO:0046496,GO:0043436,GO:0034641,GO:0006807,GO:0003674,GO:0044281,GO:0003824,GO:0009123,GO:0072521,GO:0006091,GO:0006090,GO:0072524,GO:0006096,GO:1901360,GO:0044712,GO:0006139,GO:0044710,GO:0051186,GO:0009126,GO:0042278,GO:0009259,GO:0008150,GO:0071704,GO:0016866,GO:0044699,GO:0004619,GO:0046483,GO:0009150,GO:0016868,GO:0009987,GO:0006725,GO:…	1501.91	0.8496	1	21	21	246	27.6	5.73	unknown	Absence	unknown
309251891	BBIF_1434	menA	E3ER64	321	1,4-dihydroxy-2-naphthoate octaprenyltransferase	K02548	COG1575	H	GO:0003674,GO:0006732,GO:0009234,GO:0009233,GO:0044249,GO:0009108,GO:0044281,GO:0044283,GO:0031224,GO:1901576,GO:0044710,GO:0051186,GO:0004659,GO:0016765,GO:0016021,GO:0016020,GO:1901663,GO:0051188,GO:1901661,GO:0008150,GO:0071704,GO:0016740,GO:0044699,GO:0009987,GO:0003824,GO:0009058,GO:0044711,GO:0044763,GO:0008152,GO:0042181,GO:0042180,GO:0044237,GO:0005575,GO:0044425	38.74	0.0592	1	2	2	321	34.2	8.88	CytoplasmicMembrane	Absence	CytoplasmicMembrane
309251892	BBIF_1435	lysS	E3ER65	563	Lysyl-tRNA synthetase	K04567	COG1190	J	GO:0005488,GO:0000287,GO:0006430,GO:0032550,GO:0035639,GO:1901363,GO:0006139,GO:0019752,GO:0090304,GO:0044249,GO:0034641,GO:0006807,GO:0003674,GO:0044237,GO:0034645,GO:0034660,GO:0043170,GO:0043168,GO:1901360,GO:0001882,GO:0005737,GO:0044267,GO:0044710,GO:0004812,GO:0044260,GO:0097367,GO:0006520,GO:0043167,GO:0071704,GO:0010467,GO:0043169,GO:0044699,GO:0032549,GO:0017076,GO:0046872,GO:0003676,GO:…	1596.58	0.6572	1	26	26	563	62.2	5.01	Cytoplasmic	Absence	Cytoplasmic
309251894	BBIF_1437	BBIF_1437	E3ER67	691	Tetratricopeptide TPR_2 repeat protein					885.69	0.356	1	16	16	691	74.8	5.01	Cytoplasmic	Absence	Cytoplasmic
309251895	BBIF_1438	BBIF_1438	E3ER68	203	conserved hypothetical protein					44.06	0.0936	1	1	1	203	23.4	5.35	Cytoplasmic	Absence	Cytoplasmic
309251897	BBIF_1440	BBIF_1440	E3ER70	583	conserved hypothetical protein containing PspC domain				GO:0016020,GO:0016021	111.66	0.0497	1	3	3	583	60.9	7.46	CytoplasmicMembrane	Absence	CytoplasmicMembrane
309251899	BBIF_1442	BBIF_1442	E3ER72	277	response regulator of two-component system				GO:0005488,GO:0003674,GO:0004871,GO:0032774,GO:0006139,GO:0090304,GO:0044249,GO:0034641,GO:0006807,GO:0023052,GO:0005623,GO:0034645,GO:0003677,GO:0035556,GO:0043170,GO:1901362,GO:0050789,GO:0097659,GO:1901576,GO:0051716,GO:0044260,GO:0005057,GO:0043565,GO:1901363,GO:0071704,GO:0010467,GO:0065007,GO:1901360,GO:0003676,GO:0018130,GO:0001071,GO:0044238,GO:0009987,GO:0006725,GO:0050794,GO:0009058,GO:…	125.74	0.1264	1	3	3	277	29.4	5.2	Cytoplasmic	Absence	Cytoplasmic
309251900	BBIF_1443	gnt	E3ER73	482	6-phosphogluconate dehydrogenase	K00033	COG0362 COG1023	G	GO:0005488,GO:0006739,GO:0006732,GO:0006733,GO:0046496,GO:0034641,GO:0006807,GO:0003674,GO:0044281,GO:0072524,GO:1901363,GO:1901360,GO:0016491,GO:0006139,GO:0044710,GO:0051186,GO:0097159,GO:0019682,GO:0000166,GO:0008150,GO:0071704,GO:0044699,GO:0004616,GO:0019693,GO:0050662,GO:0009987,GO:0006725,GO:0050661,GO:1901265,GO:0036094,GO:0003824,GO:0009117,GO:0008152,GO:0016614,GO:0055086,GO:0046483,GO:…	1422.97	0.7531	1	21	21	482	52.5	5.35	Cytoplasmic	Absence	Cytoplasmic
309251902	BBIF_1445	pgl	E3ER75	262	6-phosphogluconolactonase	K01057	COG0363	G	GO:0006739,GO:0006732,GO:0006733,GO:0046496,GO:0034641,GO:0006807,GO:0003674,GO:0044281,GO:0072524,GO:1901360,GO:0006139,GO:0044710,GO:0051186,GO:0019682,GO:0008150,GO:0071704,GO:0044699,GO:0016787,GO:0017057,GO:0019693,GO:0009987,GO:0006725,GO:0016788,GO:0003824,GO:0009117,GO:0052689,GO:0008152,GO:0055086,GO:0046483,GO:0044238,GO:1901564,GO:0006081,GO:0051156,GO:1901135,GO:0044237,GO:0006796,GO:…	720.74	0.5916	1	12	12	262	28.5	4.96	Cytoplasmic	Absence	Cytoplasmic
309251903	BBIF_1446	BBIF_1446	E3ER76	329	Oxppcycle protein OpcA					1003.37	0.8207	1	15	15	329	36	5.2	Cytoplasmic	Absence	Cytoplasmic
309251904	BBIF_1447	zwf	E3ER77	528	glucose-6-phosphate 1-dehydrogenase	K00036	COG0364	G	GO:0005488,GO:0006739,GO:0006732,GO:0006733,GO:0046496,GO:0034641,GO:0006807,GO:0003674,GO:0044281,GO:0072524,GO:1901363,GO:1901360,GO:0016491,GO:0006139,GO:0044710,GO:0051186,GO:0004345,GO:0097159,GO:0019682,GO:0000166,GO:0008150,GO:0071704,GO:0044699,GO:0019693,GO:0050662,GO:0009987,GO:0006725,GO:0050661,GO:1901265,GO:0036094,GO:0003824,GO:0009117,GO:0008152,GO:0016614,GO:0055086,GO:0046483,GO:…	1540.81	0.642	1	29	29	528	59.1	7.36	Cytoplasmic	Absence	Cytoplasmic
309251905	BBIF_1448	BBIF_1448	E3ER78	174	conserved hypothetical protein					26.86	0.0632	1	1	1	174	20	5.16	Cytoplasmic	Absence	Cytoplasmic
309251908	BBIF_1451	serS	E3ER81	453	Seryl-tRNA synthetase	K01875	COG0172	J	GO:0044281,GO:0044283,GO:1901362,GO:1901363,GO:1901360,GO:0044710,GO:0044711,GO:0000166,GO:0043436,GO:0009070,GO:0046483,GO:1901564,GO:0006575,GO:1901566,GO:0097367,GO:0004828,GO:0016053,GO:0019538,GO:0043038,GO:0043039,GO:0044424,GO:0019438,GO:0042398,GO:0006807,GO:0003674,GO:0005488,GO:0034660,GO:0009069,GO:0005622,GO:1901265,GO:0044267,GO:0044260,GO:0032549,GO:0017076,GO:0005524,GO:0018130,GO:…	1806.07	0.7506	1	28	29	453	50.2	5.91	Cytoplasmic	Absence	Cytoplasmic
309251910	BBIF_1453	BBIF_1453	E3ER83	376	conserved hypothetical protein	K07029	COG1597	I R	GO:0003674,GO:0007165,GO:0007166,GO:0003951,GO:0050789,GO:0044699,GO:0051716,GO:0016740,GO:0065007,GO:0004143,GO:0016301,GO:0009987,GO:0050794,GO:0003824,GO:0008150,GO:0023052,GO:0007154,GO:0044700,GO:0016773,GO:0007186,GO:0050896,GO:0007205,GO:0016772,GO:0044763	163.13	0.1144	1	3	3	376	40.3	6.54	Cytoplasmic	Absence	Cytoplasmic
309251911	BBIF_1454	licT	E3ER84	281	beta-glucoside operon transcription antiterminator LicT	K03488	COG3711	K	GO:0003674,GO:0019219,GO:0080090,GO:0019222,GO:0031328,GO:0031326,GO:0031325,GO:2001141,GO:0031323,GO:0090304,GO:0044249,GO:0034641,GO:0006807,GO:0010628,GO:0005488,GO:0034645,GO:0032774,GO:0050789,GO:0097659,GO:0009893,GO:1901576,GO:0010604,GO:0044260,GO:1901362,GO:0009891,GO:2000112,GO:1901363,GO:0071704,GO:0010467,GO:0065007,GO:1901360,GO:0048518,GO:0010468,GO:0003676,GO:0018130,GO:1903508,GO:…	228.76	0.3523	1	5	6	281	30.8	6.87	Cytoplasmic	Absence	Cytoplasmic
309251916	BBIF_1459	pgm	E3ER89	558	Phosphoglucomutase	K01835	COG0171 COG0388	H R	GO:0005975,GO:0071704,GO:0000287,GO:0004614,GO:0016868,GO:0046872	2591.46	0.7832	1	40	40	558	60.1	5.34	Cytoplasmic	Absence	Cytoplasmic
309251917	BBIF_1460	BBIF_1460	E3ER90	474	Pyridine nucleotide-disulfide oxidoreductase				GO:1901363,GO:0042592,GO:0003674,GO:0005488,GO:0000166,GO:0050789,GO:0044699,GO:0016491,GO:0005737,GO:0050662,GO:0050660,GO:0043167,GO:0065007,GO:1901265,GO:0016667,GO:0004148,GO:0016668,GO:0065008,GO:0019725,GO:0043168,GO:0009987,GO:0050794,GO:0036094,GO:0003824,GO:0008150,GO:0045454,GO:0048037,GO:0097159,GO:0044464,GO:0005623,GO:0005622,GO:0005575,GO:0016651,GO:0044424,GO:0044763	519.51	0.2743	1	10	10	474	50.6	5.48	Cytoplasmic	Absence	Cytoplasmic
309251918	BBIF_1461	BBIF_1461	E3ER91	1960	beta-N-acetylglucosaminidase	K01197			GO:0016798,GO:0003674,GO:1901575,GO:0016020,GO:0071704,GO:0004563,GO:0022610,GO:0016787,GO:0015929,GO:0000272,GO:0003824,GO:0009405,GO:0008152,GO:0007155,GO:0009056,GO:0009057,GO:0051704,GO:0044238,GO:0005975,GO:0005976,GO:0004415,GO:0016052,GO:0043170,GO:0005575,GO:0005576,GO:0004553,GO:0008150	5316.09	0.6087	1	84	86	1960	210.2	5.21	Extracellular	Presence	Cellwall
309251920	BBIF_1463	rpi	E3ER93	232	Ribose 5-phosphate isomerase A	K01807	COG0120	G	GO:0006739,GO:0006732,GO:0006733,GO:0046496,GO:0034641,GO:0006807,GO:0003674,GO:0044281,GO:0072524,GO:1901360,GO:0016860,GO:0006139,GO:0044710,GO:0051186,GO:0019682,GO:0008150,GO:0071704,GO:0044699,GO:0004751,GO:0019693,GO:0016861,GO:0009987,GO:0006725,GO:0003824,GO:0009117,GO:0008152,GO:0009052,GO:0055086,GO:0046483,GO:0044238,GO:1901564,GO:0006081,GO:0016853,GO:0051156,GO:1901135,GO:0044237,GO:…	919.87	0.7629	1	15	15	232	25.3	5.05	Cytoplasmic	Absence	Cytoplasmic
309251921	BBIF_1464	BBIF_1464	E3ER94	209	conserved hypothetical protein				GO:0016020,GO:0016021	318.81	0.3589	1	5	5	209	22.5	8.65	Unknown	Absence	Unknown
309251922	BBIF_1465	radA	E3ER95	466	DNA repair protein radA	K04485	COG1066	O	GO:0016887,GO:0035639,GO:0043169,GO:0008094,GO:0090304,GO:0034641,GO:0006807,GO:0003674,GO:0005488,GO:0003676,GO:0003677,GO:0008233,GO:0000166,GO:1901363,GO:0044699,GO:0001882,GO:0043168,GO:0006139,GO:0051716,GO:0044260,GO:0042623,GO:0003824,GO:0036094,GO:0043167,GO:0071704,GO:1901360,GO:0032549,GO:0006508,GO:0046872,GO:0005524,GO:0016787,GO:0006281,GO:0009987,GO:0006725,GO:0044710,GO:1901265,GO:…	156.09	0.1266	1	4	4	466	49.1	6.27	Unknown	Absence	Unknown
309251923	BBIF_1466	ribF	E3ER96	419	riboflavin kinase	K11753	COG0196	H	GO:0006771,GO:0009231,GO:0044249,GO:0034641,GO:0006807,GO:0003674,GO:0044281,GO:0044283,GO:1901362,GO:0044699,GO:1901576,GO:0044710,GO:0044711,GO:0042727,GO:0042726,GO:0003919,GO:0071704,GO:0016740,GO:1901360,GO:0018130,GO:0006767,GO:0006766,GO:0009987,GO:0003824,GO:0009058,GO:0009110,GO:0044763,GO:0008152,GO:1901564,GO:0046483,GO:0016779,GO:0044271,GO:1901566,GO:0016773,GO:0016772,GO:0008531,GO:…	735.62	0.3723	1	11	11	419	45.2	6.18	Cytoplasmic	Absence	Cytoplasmic
309251924	BBIF_1467	truB	E3ER97	423	tRNA pseudouridine synthase B	K03177	COG0130	J	GO:0031119,GO:0009451,GO:0090304,GO:0034641,GO:0006807,GO:0003674,GO:0005488,GO:0003676,GO:0016866,GO:0008033,GO:0034660,GO:0001522,GO:1901363,GO:1901360,GO:0006139,GO:0044260,GO:0071704,GO:0010467,GO:0006400,GO:0034470,GO:0009987,GO:0006725,GO:0009982,GO:0003824,GO:0043412,GO:0008150,GO:0008152,GO:0046483,GO:0016070,GO:0044238,GO:0016853,GO:0097159,GO:0044237,GO:0043170,GO:0006399,GO:0003723,GO:…	226.41	0.2104	1	5	5	423	44.5	6.55	Cytoplasmic	Absence	Cytoplasmic
309251925	BBIF_1468	rbfA	E3ER98	194	Ribosome-binding factor A	K02834	COG0858	J	GO:0090304,GO:0034641,GO:0006807,GO:0044237,GO:0034660,GO:0043170,GO:0071840,GO:0005737,GO:0006139,GO:0044260,GO:0042254,GO:0071704,GO:0010467,GO:1901360,GO:0022613,GO:0006364,GO:0034470,GO:0009987,GO:0006725,GO:0008150,GO:0008152,GO:0046483,GO:0016070,GO:0044238,GO:0016072,GO:0044464,GO:0005623,GO:0005622,GO:0005575,GO:0044085,GO:0044424,GO:0006396	397.93	0.3299	1	6	6	194	21.6	4.59	Cytoplasmic	Absence	Cytoplasmic
309251926	BBIF_1469	infB	E3ER99	988	Bacterial Protein Translation Initiation Factor 2	K02519	COG0532	J	GO:0035639,GO:1901363,GO:0003674,GO:0005488,GO:0003676,GO:0043167,GO:0043168,GO:0001883,GO:0001882,GO:0005737,GO:0016462,GO:0000166,GO:0032561,GO:1901265,GO:0032549,GO:0017076,GO:0005525,GO:0016787,GO:0008135,GO:0003924,GO:0017111,obsolete_biological_process,GO:0036094,GO:0032555,GO:0006184,GO:0016818,GO:0003824,GO:0097367,GO:0097159,GO:0044464,GO:0016817,GO:0005623,GO:0005622,GO:0005575,GO:00190…	2230.96	0.4899	1	38	39	988	104.9	9.35	Cytoplasmic	Absence	Cytoplasmic
309251927	BBIF_1470	nusA	E3ERA0	342	transcription elongation factor NusA	K02600	COG0195	K	GO:0019219,GO:0080090,GO:0019222,GO:0003723,GO:0043933,GO:0031326,GO:0031323,GO:0051128,GO:0090304,GO:0044249,GO:0034641,GO:0006807,GO:0003674,GO:0005488,GO:0034645,GO:0043244,GO:0031554,GO:0050789,GO:0097659,GO:0032774,GO:1901576,GO:0032984,GO:0071822,GO:0043241,GO:0071840,GO:2000112,GO:0016043,GO:1901363,GO:0003700,GO:0071704,GO:0010467,GO:0065007,GO:1901360,GO:0010468,GO:0003676,GO:0018130,GO:…	1038.38	0.6316	1	15	15	342	36.9	6.64	Cytoplasmic	Absence	Cytoplasmic
309251928	BBIF_1471	BBIF_1471	E3ERA1	324	conserved hypothetical protein					140.87	0.1265	1	3	3	324	34.5	6.13	Cytoplasmic	Absence	Cytoplasmic
309251930	BBIF_1473	BBIF_1473	E3ERA3	266	conserved hypothetical protein					537.56	0.5489	1	9	9	266	29.8	5.72	Cytoplasmic	Absence	Cytoplasmic
309251931	BBIF_1474	BBIF_1474	E3ERA4	727	conserved hypothetical protein containing domain of unknown function (DUF404)					1514.56	0.5158	1	27	27	727	82.1	5.15	Cytoplasmic	Absence	Cytoplasmic
309251932	BBIF_1475	truA	E3ERA5	298	tRNA pseudouridine synthase A	K06173	COG0101	J	GO:0001522,GO:0008033,GO:0009451,GO:0031119,GO:0003723,GO:0009982,GO:0016853	143.32	0.2785	1	4	4	298	32.8	7.06	Cytoplasmic	Absence	Cytoplasmic
309251933	BBIF_1476	BBIF_1476	E3ERA6	1627	conserved hypothetical protein containing bacterial Ig-like domain	K12373	COG3525	G	GO:0044238,GO:0005975,GO:0016787,GO:0003824,GO:0016020,GO:0016798,GO:0015929,GO:0005575,GO:0071704,GO:0004563,GO:0005576,GO:0008150,GO:0008152,GO:0004553,GO:0007155,GO:0003674,GO:0022610	1928.75	0.2889	1	33	34	1627	176.4	5.15	Unknown	Presence	Unknown
309251934	BBIF_1477	rplQ	E3ERA7	170	50S ribosomal protein L17	K02879	COG0203	J	GO:0044249,GO:0043229,GO:0043228,GO:0003674,GO:0044237,GO:0034645,GO:0005622,GO:0043226,GO:0005737,GO:0044267,GO:0044260,GO:0030529,GO:0003735,GO:0071704,GO:0010467,GO:0005198,GO:1901576,GO:0009987,GO:0009058,GO:0009059,GO:0008150,GO:0008152,GO:0044238,GO:0032991,GO:0005840,GO:0043232,GO:0019538,GO:0044464,GO:0005623,GO:0043170,GO:0005575,GO:0044444,GO:0044424,GO:0006412	546.71	0.6882	1	9	9	170	18.5	9.86	Cytoplasmic	Absence	Cytoplasmic
309251935	BBIF_1478	rpoA	E3ERA8	331	rpoA DNA-directed RNA polymerase alpha chain	K03040	COG0202	K	GO:0032774,GO:0034062,GO:0090304,GO:0044249,GO:0034641,GO:0006807,GO:0003674,GO:0005488,GO:0034645,GO:0003677,GO:1901362,GO:1901363,GO:1901360,GO:1901576,GO:0044260,GO:0016740,GO:0071704,GO:0010467,GO:0097659,GO:0003676,GO:0018130,GO:0006139,GO:0009987,GO:0006725,GO:0003824,GO:0009058,GO:0009059,GO:0008150,GO:0008152,GO:0003899,GO:0034654,GO:0046483,GO:0016070,GO:0044238,GO:0016779,GO:0044271,GO:…	1170.36	0.7221	1	17	17	331	36.1	4.61	Cytoplasmic	Absence	Cytoplasmic
309251936	BBIF_1479	rpsK	E3ERA9	132	30S ribosomal protein S11	K02948	COG0100	J	GO:0003676,GO:1901363,GO:0044249,GO:0043229,GO:0043228,GO:0003674,GO:0044237,GO:0034645,GO:0005622,GO:0043226,GO:0005737,GO:0044267,GO:0044260,GO:0030529,GO:0003735,GO:0071704,GO:0010467,GO:0005198,GO:1901576,GO:0009987,GO:0009058,GO:0009059,GO:0008150,GO:0008152,GO:0044238,GO:0032991,GO:0005840,GO:0043232,GO:0019538,GO:0097159,GO:0044464,GO:0005623,GO:0043170,GO:0005575,GO:0044444,GO:0003723,GO:…	442.94	0.5379	1	7	7	132	13.9	11.37	Cytoplasmic	Absence	Cytoplasmic
309251937	BBIF_1480	rpsM	E3ERB0	125	30S ribosomal protein S13	K02952	COG0099	J	GO:0003676,GO:1901363,GO:0044249,GO:0043229,GO:0043228,GO:0003674,GO:0044237,GO:0034645,GO:0005622,GO:0043226,GO:0005737,GO:0044267,GO:0000049,GO:0044260,GO:0030529,GO:0003735,GO:0071704,GO:0010467,GO:0005198,GO:1901576,GO:0009987,GO:0009058,GO:0009059,GO:0008150,GO:0008152,GO:0044238,GO:0032991,GO:0005840,GO:0043232,GO:0019538,GO:0097159,GO:0044464,GO:0005623,GO:0043170,GO:0005575,GO:0044444,GO:…	976.12	0.688	1	14	14	125	14.2	10.45	Cytoplasmic	Absence	Cytoplasmic
309251938	BBIF_1481	rpmJ	E3ERB1	37	ribosomal protein L36	K02919	COG0257	J	GO:0006412,GO:0003735,GO:0005622,GO:0005840,GO:0030529	57.99	0.2432	1	1	1	37	4.4	11.62	Cytoplasmic	Absence	Cytoplasmic
309251939	BBIF_1482	infA	E3ERB2	72	translation initiation factor IF-1	K02518	COG0361	J	GO:0006412,GO:0006413,GO:0003723,GO:0003743,GO:0019843,GO:0043022,GO:0005737	249.09	0.6111	1	4	4	72	8.4	9.47	Cytoplasmic	Absence	Cytoplasmic
309251940	BBIF_1483	adk	E3ERB3	187	Adenylate kinase	K00939	COG0563	F	GO:0006139,GO:0016310,GO:0046939,GO:0000166,GO:0004017,GO:0005524,GO:0016301,GO:0016740,GO:0019205,GO:0005737	505.62	0.5829	1	9	9	187	20.3	5.19	Cytoplasmic	Absence	Cytoplasmic
309251941	BBIF_1484	secY	E3ERB4	444	Protein translocase subunit secY	K03076	COG0201	U	GO:0006605,GO:0006810,GO:0015031,GO:0043952,GO:0065002,GO:0005622,GO:0005886,GO:0016020,GO:0016021	594.54	0.2793	1	11	11	444	48.9	9.25	CytoplasmicMembrane	Absence	CytoplasmicMembrane
309251942	BBIF_1485	rplO	E3ERB5	151	50S ribosomal protein L15	K02876	COG0200	J	GO:0015934,GO:0003676,GO:1901363,GO:0044249,GO:0043229,GO:0043228,GO:0003674,GO:0044237,GO:0034645,GO:0005622,GO:0043226,GO:0005737,GO:0044267,GO:0044260,GO:0030529,GO:0003735,GO:0071704,GO:0010467,GO:0005198,GO:1901576,GO:0009987,GO:0044446,GO:0044391,GO:0009058,GO:0009059,GO:0008150,GO:0008152,GO:0044238,GO:0032991,GO:0005840,GO:0043232,GO:0019538,GO:0097159,GO:0044464,GO:0005623,GO:0043170,GO:…	481.31	0.649	1	7	7	151	15.9	9.95	unknown	Absence	unknown
309251943	BBIF_1486	rpmD	E3ERB6	60	ribosomal protein L30	K02907	COG1841	J	GO:0006412,GO:0003735,GO:0005840,GO:0015934,GO:0030529	216.23	0.7167	1	5	5	60	6.7	10.83	Cytoplasmic	Absence	Cytoplasmic
309251944	BBIF_1487	rpsE	E3ERB7	244	30S ribosomal protein S5	K02988	COG0098	J	GO:0015935,GO:1901363,GO:0044249,GO:0043229,GO:0043228,GO:0003674,GO:0044237,GO:0034645,GO:0005622,GO:0043226,GO:0005737,GO:0044267,GO:0044260,GO:0030529,GO:0003735,GO:0071704,GO:0010467,GO:0003676,GO:0005198,GO:1901576,GO:0009987,GO:0044446,GO:0044391,GO:0009058,GO:0009059,GO:0008150,GO:0008152,GO:0044238,GO:0032991,GO:0005840,GO:0043232,GO:0019538,GO:0097159,GO:0044464,GO:0005623,GO:0043170,GO:…	741.7	0.709	1	15	15	244	25.9	9.41	Cytoplasmic	Absence	Cytoplasmic
309251945	BBIF_1488	rplR	E3ERB8	123	50S ribosomal protein L18	K02881	COG0256	J	GO:0003676,GO:1901363,GO:0044249,GO:0043229,GO:0043228,GO:0003674,GO:0044237,GO:0034645,GO:0005622,GO:0043226,GO:0005737,GO:0044267,GO:0044260,GO:0030529,GO:0003735,GO:0071704,GO:0010467,GO:0005198,GO:1901576,GO:0009987,GO:0009058,GO:0009059,GO:0008150,GO:0008152,GO:0044238,GO:0032991,GO:0005840,GO:0043232,GO:0019538,GO:0097159,GO:0044464,GO:0005623,GO:0043170,GO:0005575,GO:0044444,GO:0003723,GO:…	554.96	0.5447	1	9	9	123	13.1	10.84	Cytoplasmic	Absence	Cytoplasmic
309251946	BBIF_1489	rplF	E3ERB9	179	50S ribosomal protein L6	K02933	COG0097	J	GO:0003676,GO:1901363,GO:0044249,GO:0043229,GO:0043228,GO:0003674,GO:0044237,GO:0034645,GO:0005622,GO:0043226,GO:0005737,GO:0044267,GO:0044260,GO:0030529,GO:0003735,GO:0071704,GO:0010467,GO:0005198,GO:1901576,GO:0009987,GO:0009058,GO:0009059,GO:0008150,GO:0008152,GO:0044238,GO:0032991,GO:0005840,GO:0043232,GO:0019538,GO:0097159,GO:0044464,GO:0005623,GO:0043170,GO:0005575,GO:0044444,GO:0003723,GO:…	589.6	0.7877	1	11	11	179	18.9	9.67	Cytoplasmic	Absence	Cytoplasmic
309251947	BBIF_1490	rpsH	E3ERC0	132	30S ribosomal protein S8	K02994	COG0096	J	GO:0003676,GO:1901363,GO:0044249,GO:0043229,GO:0043228,GO:0003674,GO:0044237,GO:0034645,GO:0005622,GO:0043226,GO:0005737,GO:0044267,GO:0044260,GO:0030529,GO:0003735,GO:0071704,GO:0010467,GO:0005198,GO:1901576,GO:0009987,GO:0009058,GO:0009059,GO:0008150,GO:0008152,GO:0044238,GO:0032991,GO:0005840,GO:0043232,GO:0019538,GO:0097159,GO:0044464,GO:0005623,GO:0043170,GO:0005575,GO:0044444,GO:0003723,GO:…	561.19	0.7348	1	10	10	132	14.5	9.36	Cytoplasmic	Absence	Cytoplasmic
309251949	BBIF_1492	rplE	E3ERC2	190	50S ribosomal protein L5	K02931	COG0094	J	GO:0006412,GO:0000049,GO:0003723,GO:0003735,GO:0019843,GO:0005622,GO:0005840,GO:0030529	978.92	0.8211	1	18	18	190	21.4	9.04	Cytoplasmic	Absence	Cytoplasmic
309251950	BBIF_1493	rplX	E3ERC3	111	50S ribosomal protein L24	K02895	COG0198	J	GO:0003676,GO:1901363,GO:0044249,GO:0043229,GO:0043228,GO:0003674,GO:0044237,GO:0034645,GO:0005622,GO:0043226,GO:0005737,GO:0044267,GO:0044260,GO:0030529,GO:0003735,GO:0071704,GO:0010467,GO:0005198,GO:1901576,GO:0009987,GO:0009058,GO:0009059,GO:0008150,GO:0008152,GO:0044238,GO:0032991,GO:0005840,GO:0043232,GO:0019538,GO:0097159,GO:0044464,GO:0005623,GO:0043170,GO:0005575,GO:0044444,GO:0003723,GO:…	390.19	0.4054	1	5	5	111	12.1	10.51	Cytoplasmic	Absence	Cytoplasmic
309251951	BBIF_1494	rplN	E3ERC4	122	50S ribosomal protein L14	K02874	COG0093	J	GO:0006412,GO:0003723,GO:0003735,GO:0019843,GO:0005840,GO:0015934,GO:0030529	454.92	0.5738	1	9	9	122	13.3	10.26	Cytoplasmic	Absence	Cytoplasmic
309251952	BBIF_1495	rpsQ	E3ERC5	88	30S ribosomal protein S17	K02961	COG0186	K	GO:0003676,GO:1901363,GO:0044249,GO:0043229,GO:0043228,GO:0003674,GO:0044237,GO:0034645,GO:0005622,GO:0043226,GO:0005737,GO:0044267,GO:0044260,GO:0030529,GO:0003735,GO:0071704,GO:0010467,GO:0005198,GO:1901576,GO:0009987,GO:0009058,GO:0009059,GO:0008150,GO:0008152,GO:0044238,GO:0032991,GO:0005840,GO:0043232,GO:0019538,GO:0097159,GO:0044464,GO:0005623,GO:0043170,GO:0005575,GO:0044444,GO:0003723,GO:…	363.01	0.7159	1	8	8	88	10.3	9.91	Cytoplasmic	Absence	Cytoplasmic
309251953	BBIF_1496	rpmC	E3ERC6	85	50S ribosomal protein L29	K02904	COG0255	J	GO:0044249,GO:0043229,GO:0043228,GO:0003674,GO:0044237,GO:0034645,GO:0005622,GO:0043226,GO:0005737,GO:0044267,GO:0044260,GO:0030529,GO:0003735,GO:0071704,GO:0010467,GO:0005198,GO:1901576,GO:0009987,GO:0009058,GO:0009059,GO:0008150,GO:0008152,GO:0044238,GO:0032991,GO:0005840,GO:0043232,GO:0019538,GO:0044464,GO:0005623,GO:0043170,GO:0005575,GO:0044444,GO:0044424,GO:0006412	324.25	0.7412	1	8	8	85	9.6	6.1	Cytoplasmic	Absence	Cytoplasmic
309251954	BBIF_1497	rplP	E3ERC7	139	50S ribosomal protein L16	K02878	COG0197	J	GO:0003676,GO:1901363,GO:0044249,GO:0043229,GO:0043228,GO:0003674,GO:0044237,GO:0034645,GO:0005622,GO:0043226,GO:0005737,GO:0044267,GO:0000049,GO:0044260,GO:0030529,GO:0003735,GO:0071704,GO:0010467,GO:0005198,GO:1901576,GO:0009987,GO:0009058,GO:0009059,GO:0008150,GO:0008152,GO:0044238,GO:0032991,GO:0005840,GO:0043232,GO:0019538,GO:0097159,GO:0044464,GO:0005623,GO:0043170,GO:0005575,GO:0044444,GO:…	458.94	0.6043	1	7	7	139	15.5	10.76	Cytoplasmic	Absence	Cytoplasmic
309251955	BBIF_1498	rpsC	E3ERC8	272	30S ribosomal protein S3	K02982	COG0092	J	GO:0015935,GO:1901363,GO:0044249,GO:0043229,GO:0043228,GO:0003674,GO:0044237,GO:0034645,GO:0005622,GO:0043226,GO:0005737,GO:0044267,GO:0044260,GO:0030529,GO:0003735,GO:0071704,GO:0010467,GO:0003676,GO:0005198,GO:1901576,GO:0044822,GO:0009987,GO:0044446,GO:0044391,GO:0009058,GO:0009059,GO:0008150,GO:0008152,GO:0044238,GO:0032991,GO:0005840,GO:0043232,GO:0019538,GO:0097159,GO:0044464,GO:0005623,GO:…	843.29	0.5441	1	16	16	272	30.6	10.35	Cytoplasmic	Absence	Cytoplasmic
309251956	BBIF_1499	rplV	E3ERC9	119	50S ribosomal protein L22	K02890	COG0091	J	GO:0006412,GO:0003723,GO:0003735,GO:0019843,GO:0005622,GO:0005840,GO:0015934,GO:0030529	688.74	0.6639	1	13	13	119	13.2	11.3	Cytoplasmic	Absence	Cytoplasmic
309251957	BBIF_1500	rpsS	E3ERD0	92	30S ribosomal protein S19	K02965	COG0185	J	GO:0015935,GO:1901363,GO:0044249,GO:0043229,GO:0043228,GO:0003674,GO:0044237,GO:0034645,GO:0005622,GO:0043226,GO:0005737,GO:0044267,GO:0044260,GO:0030529,GO:0003735,GO:0071704,GO:0010467,GO:0003676,GO:0005198,GO:1901576,GO:0009987,GO:0044446,GO:0044391,GO:0009058,GO:0009059,GO:0008150,GO:0008152,GO:0044238,GO:0032991,GO:0005840,GO:0043232,GO:0019538,GO:0097159,GO:0044464,GO:0005623,GO:0043170,GO:…	449.18	0.5761	1	7	7	92	10.5	10.24	Cytoplasmic	Absence	Cytoplasmic
309251958	BBIF_1501	rplB	E3ERD1	276	50S ribosomal protein L2	K02886	COG0090	J	GO:0015934,GO:0003676,GO:1901363,GO:0044249,GO:0043229,GO:0043228,GO:0003674,GO:0044237,GO:0034645,GO:0005622,GO:0043226,GO:0005737,GO:0044267,GO:0044260,GO:0016740,GO:0030529,GO:0003735,GO:0071704,GO:0010467,GO:0005198,GO:1901576,GO:0009987,GO:0044446,GO:0044391,GO:0003824,GO:0009058,GO:0009059,GO:0008150,GO:0008152,GO:0044238,GO:0032991,GO:0005840,GO:0043232,GO:0019538,GO:0097159,GO:0044464,GO:…	858.92	0.5616	1	15	15	276	30.5	11.06	Cytoplasmic	Absence	Cytoplasmic
309251959	BBIF_1502	rplW	E3ERD2	98	50S ribosomal protein L23	K02892	COG0089	J	GO:0003676,GO:1901363,GO:0044249,GO:0043229,GO:0043228,GO:0003674,GO:0044237,GO:0034645,GO:0005622,GO:0043226,GO:1901265,GO:0005737,GO:0044267,GO:0044260,GO:0030529,GO:0003735,GO:0071704,GO:0010467,GO:0005198,GO:1901576,GO:0000166,GO:0009987,GO:0036094,GO:0009058,GO:0009059,GO:0008150,GO:0008152,GO:0044238,GO:0032991,GO:0005840,GO:0043232,GO:0019538,GO:0097159,GO:0044464,GO:0005623,GO:0043170,GO:…	328.85	0.7041	1	7	7	98	10.9	10.39	Cytoplasmic	Absence	Cytoplasmic
309251960	BBIF_1503	rplD	E3ERD3	221	50S ribosomal protein L4	K02926	COG0088	J	GO:0003676,GO:1901363,GO:0044249,GO:0043229,GO:0043228,GO:0003674,GO:0044237,GO:0034645,GO:0005622,GO:0043226,GO:0005737,GO:0044267,GO:0044260,GO:0030529,GO:0003735,GO:0071704,GO:0010467,GO:0005198,GO:1901576,GO:0009987,GO:0009058,GO:0009059,GO:0008150,GO:0008152,GO:0044238,GO:0032991,GO:0005840,GO:0043232,GO:0019538,GO:0097159,GO:0044464,GO:0005623,GO:0043170,GO:0005575,GO:0044444,GO:0003723,GO:…	721.95	0.6833	1	11	11	221	23.8	9.82	unknown	Absence	unknown
309251961	BBIF_1504	rplC	E3EMH0	217	50S ribosomal protein L3	K02906	COG0087	J	GO:0003676,GO:1901363,GO:0044249,GO:0043229,GO:0043228,GO:0003674,GO:0044237,GO:0034645,GO:0005622,GO:0043226,GO:0005737,GO:0044267,GO:0044260,GO:0030529,GO:0003735,GO:0071704,GO:0010467,GO:0005198,GO:1901576,GO:0009987,GO:0009058,GO:0009059,GO:0008150,GO:0008152,GO:0044238,GO:0032991,GO:0005840,GO:0043232,GO:0019538,GO:0097159,GO:0044464,GO:0005623,GO:0043170,GO:0005575,GO:0044444,GO:0003723,GO:…	710.67	0.6866	1	12	12	217	23.1	9.88	Cytoplasmic	Absence	Cytoplasmic
309251053	BBIF_1504	rplC	E3EMH0	217	Xaa-Pro aminopeptidase	K02906	COG0087	J	GO:0003676,GO:1901363,GO:0044249,GO:0043229,GO:0043228,GO:0003674,GO:0044237,GO:0034645,GO:0005622,GO:0043226,GO:0005737,GO:0044267,GO:0044260,GO:0030529,GO:0003735,GO:0071704,GO:0010467,GO:0005198,GO:1901576,GO:0009987,GO:0009058,GO:0009059,GO:0008150,GO:0008152,GO:0044238,GO:0032991,GO:0005840,GO:0043232,GO:0019538,GO:0097159,GO:0044464,GO:0005623,GO:0043170,GO:0005575,GO:0044444,GO:0003723,GO:…	1735.27	0.8195	1	28	28	532	58.7	4.93	Cytoplasmic	Absence	Cytoplasmic
309251962	BBIF_1505	rpsJ	E3EMH1	102	30S ribosomal protein S10	K02946	COG0051	J	GO:0003676,GO:1901363,GO:0044249,GO:0043229,GO:0043228,GO:0003674,GO:0044237,GO:0034645,GO:0005622,GO:0043226,GO:0005737,GO:0044267,GO:0000049,GO:0044260,GO:0030529,GO:0003735,GO:0071704,GO:0010467,GO:0005198,GO:1901576,GO:0009987,GO:0009058,GO:0009059,GO:0008150,GO:0008152,GO:0044238,GO:0032991,GO:0005840,GO:0043232,GO:0019538,GO:0097159,GO:0044464,GO:0005623,GO:0043170,GO:0005575,GO:0044444,GO:…	719.11	0.7941	1	11	11	102	11.5	9	Cytoplasmic	Absence	Cytoplasmic
309251965	BBIF_1508	aldB	E3EMH4	294	Alpha-acetolactate decarboxylase	K01575	COG3527	Q	GO:0044710,GO:0003824,GO:0016829,GO:0016830,GO:0019751,GO:0016831,GO:0006066,GO:0071704,GO:0008150,GO:0044281,GO:0008152,GO:0003674,GO:0047605,GO:0044699,GO:1901615	42.5	0.034	1	1	1	294	32.2	6.25	Cytoplasmic	Absence	Cytoplasmic
309251966	BBIF_1509	adh3	E3EMH5	910	bifunctional acetaldehyde-CoA/alcohol dehydrogenase	K04072	COG1012	E	GO:0015976,GO:0003674,GO:0005488,GO:0044699,GO:0016491,GO:0043169,GO:0044710,GO:0016620,GO:0043167,GO:0071704,GO:0046872,GO:0008774,GO:0004022,GO:0003824,GO:0016903,GO:0008150,GO:0008152,GO:0016614,GO:0016616,GO:0006066,GO:1901615,GO:0044281	2453.8	0.6835	1	47	47	910	98.8	6.02	Cytoplasmic	Absence	Cytoplasmic
309251967	BBIF_1510	BBIF_1510	E3EMH6	405	ROK family protein				GO:0003700,GO:0044464,GO:0005623,GO:0005622,GO:0005575,GO:0003674,GO:0001071	29.97	0.0321	1	1	1	405	43.8	7.21	Cytoplasmic	Absence	Cytoplasmic
309251968	BBIF_1511	glgX2	E3EMH7	861	glycogen debranching enzyme GlgX	K02438	COG1523	G	GO:0016787,GO:0004133,GO:0016798,GO:0044248,GO:0003674,GO:0009251,GO:0006091,GO:0044699,GO:0044247,GO:0044712,GO:0043169,GO:0044264,GO:0044262,GO:0044260,GO:0005980,GO:0043167,GO:0071704,GO:0006112,GO:0006073,GO:1901575,GO:0044275,GO:0009987,GO:0044710,GO:0000272,GO:0003824,GO:0044763,GO:0008152,GO:0044723,GO:0009056,GO:0009057,GO:0055114,GO:0044724,GO:0044042,GO:0044238,GO:0005975,GO:0015980,GO:…	226.31	0.0848	1	6	6	861	96.5	6.09	unknown	Absence	unknown
309251969	BBIF_1512	rpsI	E3EMH8	163	30S ribosomal protein S9	K02996	COG0103	J	GO:0044249,GO:0043229,GO:0043228,GO:0003674,GO:0044237,GO:0034645,GO:0005622,GO:0043226,GO:0005737,GO:0044267,GO:0044260,GO:0030529,GO:0003735,GO:0071704,GO:0010467,GO:0005198,GO:1901576,GO:0009987,GO:0009058,GO:0009059,GO:0008150,GO:0008152,GO:0044238,GO:0032991,GO:0005840,GO:0043232,GO:0019538,GO:0044464,GO:0005623,GO:0043170,GO:0005575,GO:0044444,GO:0044424,GO:0006412	616.16	0.6687	1	10	10	163	17.5	10.26	Cytoplasmic	Absence	Cytoplasmic
309251970	BBIF_1513	rplM	E3EMH9	149	50S ribosomal protein L13	K02871	COG0102	J	GO:0044249,GO:0043229,GO:0043228,GO:0003674,GO:0044237,GO:0034645,GO:0005622,GO:0043226,GO:0005737,GO:0044267,GO:0044260,GO:0030529,GO:0003735,GO:0071704,GO:0010467,GO:0005198,GO:1901576,GO:0009987,GO:0009058,GO:0009059,GO:0008150,GO:0008152,GO:0044238,GO:0032991,GO:0005840,GO:0043232,GO:0019538,GO:0044464,GO:0005623,GO:0043170,GO:0005575,GO:0044444,GO:0044424,GO:0006412	487.63	0.7919	1	8	8	149	16.6	10.04	Unknown	Absence	Unknown
309251971	BBIF_1514	malQ	E3EMI0	722	4-alpha-glucanotransferase	K00705	COG1640	G	GO:0004133,GO:0004134,GO:0003824,GO:0016740,GO:0003674,GO:0016757,GO:0016758	1498.52	0.4958	1	24	24	722	79.9	4.96	Cytoplasmic	Absence	Cytoplasmic
309251972	BBIF_1515	BBIF_1515	E3EMI1	244	conserved hypothetical protein with leucine rich repeat					137.86	0.2131	1	4	4	244	26.7	5.01	CytoplasmicMembrane	Absence	CytoplasmicMembrane
309251973	BBIF_1516	BBIF_1516	E3EMI2	212	conserved hypothetical protein					54.77	0.066	1	1	1	212	23.3	5.94	Cytoplasmic	Absence	Cytoplasmic
309251976	BBIF_1519	BBIF_1519	E3EMI5	392	N-succinyldiaminopimelate aminotransferase				GO:0009058,GO:0003824,GO:0008483,GO:0016740,GO:0030170	504.02	0.3954	1	9	9	392	41.5	6.42	Cytoplasmic	Absence	Cytoplasmic
309251977	BBIF_1520	fdxC	E3EMI6	107	Ferredoxin				GO:0043169,GO:0051539,GO:0051536,GO:0043167,GO:0003674,GO:0005488,GO:0051540,GO:0046872,GO:0009055	355.85	0.6355	1	6	6	107	11.6	4.03	unknown	Absence	unknown
309251978	BBIF_1521	murB	E3EMI7	404	UDP-N-acetylmuramate dehydrogenase	K00075	COG0812	M	GO:0022604,GO:0030203,GO:0009252,GO:0022603,GO:0000166,GO:1901363,GO:0003824,GO:0051128,GO:0044036,GO:0006807,GO:0003674,GO:0044237,GO:0034645,GO:0043170,GO:0050789,GO:0071840,GO:0044038,GO:0005737,GO:1901576,GO:0044710,GO:0009653,GO:0000902,GO:0044260,GO:0048869,GO:0043167,GO:0016043,GO:0032989,GO:0071554,GO:0071704,GO:0044085,GO:0065007,GO:0051301,GO:0065008,GO:0032502,GO:0043168,GO:0044711,GO:…	585.04	0.4183	1	11	12	404	42.3	5.39	Cytoplasmic	Absence	Cytoplasmic
309251979	BBIF_1522	rpmG	E3EMI8	56	50S ribosomal protein L33	K02913	COG0267	J	GO:0006412,GO:0003735,GO:0005622,GO:0005840,GO:0030529	103.52	0.4821	1	3	3	56	6.5	9.91	Cytoplasmic	Absence	Cytoplasmic
309251982	BBIF_1525	groS	E3EMJ1	97	10 kDa chaperonin GROES	K04078	COG0234	O	GO:0006457,GO:0035639,GO:0003674,GO:0044237,GO:0043170,GO:1901363,GO:0001883,GO:0001882,GO:0005737,GO:0044267,GO:0044260,GO:0043167,GO:0071704,GO:1901265,GO:0032549,GO:0017076,GO:0005524,GO:0043168,GO:0000166,GO:0009987,GO:0036094,GO:0032555,GO:0008150,GO:0008152,GO:0044238,GO:0030554,GO:0019538,GO:0097159,GO:0044464,GO:0005623,GO:0005622,GO:0005575,GO:0097367,GO:0032559,GO:0044424,GO:0032550,GO:…	347.97	0.732	1	5	5	97	10.6	5.24	Cytoplasmic	Absence	Cytoplasmic
309251983	BBIF_1526	BBIF_1526	E3EMJ2	451	conserved hypothetical protein				GO:0016020,GO:0016021	158.49	0.1774	1	4	4	451	47.8	6.55	CytoplasmicMembrane	Absence	CytoplasmicMembrane
309251985	BBIF_1528	BBIF_1528	E3EMJ4	217	conserved hypothetical protein, belonging to the 5-formyltetrahydrofolate cyclo-ligase family	K01934	COG0212	H	GO:0008152,GO:0000166,GO:0005524,GO:0030272,GO:0046872	40.54	0.0783	1	1	1	217	23.3	7.97	Cytoplasmic	Absence	Cytoplasmic
309251986	BBIF_1529	BBIF_1529	E3EMJ5	72	conserved hypothetical protein					54.97	0.1389	1	1	1	72	8.1	6.49	unknown	Absence	unknown
309251989	BBIF_1532	BBIF_1532	E3EMJ8	1205	conserved hypothetical protein					3143.63	0.5768	1	51	51	1205	132.5	5.74	Cytoplasmic	Absence	Cytoplasmic
309251990	BBIF_1533	BBIF_1533	E3EMJ9	553	conserved hypothetical protein containing FHA domain					522.65	0.3201	1	12	12	553	57.8	4.28	Unknown	Absence	Unknown
309251992	BBIF_1535	rplL	E3EMK1	127	50S ribosomal protein L7/L12	K02935	COG0222	J	GO:0044249,GO:0043229,GO:0043228,GO:0003674,GO:0044237,GO:0034645,GO:0005622,GO:0043226,GO:0005737,GO:0044267,GO:0044260,GO:0030529,GO:0003735,GO:0071704,GO:0010467,GO:0005198,GO:1901576,GO:0009987,GO:0009058,GO:0009059,GO:0008150,GO:0008152,GO:0044238,GO:0032991,GO:0005840,GO:0043232,GO:0019538,GO:0044464,GO:0005623,GO:0043170,GO:0005575,GO:0044444,GO:0044424,GO:0006412	538.77	0.748	1	9	9	127	13.3	4.61	Cytoplasmic	Absence	Cytoplasmic
309251993	BBIF_1536	rplJ	E3EMK2	173	50S ribosomal protein L10	K02864	COG0244	J	GO:0044249,GO:0043229,GO:0043228,GO:0003674,GO:0044237,GO:0034645,GO:0005622,GO:0043226,GO:0071840,GO:0005737,GO:0044267,GO:0044260,GO:0042254,GO:0030529,GO:0003735,GO:0071704,GO:0010467,GO:0022613,GO:0005198,GO:1901576,GO:0009987,GO:0009058,GO:0009059,GO:0008150,GO:0008152,GO:0044238,GO:0032991,GO:0005840,GO:0043232,GO:0019538,GO:0044464,GO:0005623,GO:0043170,GO:0005575,GO:0044444,GO:0044085,GO:…	857.79	0.7572	1	13	13	173	18.8	9.19	Cytoplasmic	Absence	Cytoplasmic
309251997	BBIF_1540	BBIF_1540	E3EMK6	464	Guanine-hypoxanthine permease	K06901	COG2252	F	GO:0006810,GO:0006863,GO:0055085,GO:1904823,GO:0005215,GO:0005345,GO:0016020,GO:0016021	92.01	0.0345	1	2	2	464	49.1	7.25	CytoplasmicMembrane	Absence	CytoplasmicMembrane
309252000	BBIF_1543	pstB	E3EMK9	259	beta-glucosides-specific IIA component	K02036	COG1117	P	GO:0035639,GO:0016817,GO:0071944,GO:0003674,GO:0005488,GO:0016887,GO:0000166,GO:1901363,GO:0043225,GO:0001882,GO:0043168,GO:0042625,GO:0042626,GO:0016820,GO:0042623,GO:0008509,GO:0016020,GO:0015114,GO:0006200,GO:0043167,GO:0015399,GO:0001883,GO:0015103,GO:0032549,GO:0017076,GO:0015415,GO:0005524,GO:0016787,GO:1901677,GO:0015291,GO:0005215,GO:0005315,GO:0017111,obsolete_biological_process,GO:00360…	439.37	0.5212	1	9	9	259	28.7	5.5	CytoplasmicMembrane	Absence	CytoplasmicMembrane
309252001	BBIF_1544	pstA	E3EML0	348	Phosphate transport system permease protein	K02038	COG0581	P	GO:0035435,GO:0006820,GO:0071944,GO:0003674,GO:0031226,GO:0031224,GO:0016021,GO:0016020,GO:0051179,GO:0008150,GO:0044699,GO:0098661,GO:0098660,GO:0015698,GO:0044459,GO:0022804,GO:0005315,GO:0009987,GO:0015291,GO:0005215,GO:0006811,GO:0006810,GO:0006817,GO:0034220,GO:0044765,GO:0044763,GO:0005887,GO:0005886,GO:0051234,GO:0055085,GO:1902578,GO:0044464,GO:0005623,GO:1901677,GO:0005575,GO:0022857,GO:…	134.9	0.1092	1	3	3	348	36.9	9.52	CytoplasmicMembrane	Absence	CytoplasmicMembrane
309252002	BBIF_1545	pstC	E3EML1	325	Phosphate transport system permease protein	K02037	COG0573	P	GO:0006820,GO:0071944,GO:0003674,GO:0044699,GO:0016021,GO:0016020,GO:0031224,GO:0015698,GO:0022804,GO:0005315,GO:0015291,GO:0005215,GO:0006811,GO:0006810,GO:0006817,GO:0044765,GO:0008150,GO:0005886,GO:0051234,GO:0051179,GO:1902578,GO:0044464,GO:0005623,GO:1901677,GO:0005575,GO:0022857,GO:0044425	163.47	0.1262	1	3	3	325	34.6	9.04	CytoplasmicMembrane	Absence	CytoplasmicMembrane
309252003	BBIF_1546	pstS	E3EML2	376	Phosphate-binding protein	K02040	COG0226	P	GO:0035435,GO:0098533,GO:0006820,GO:0071944,GO:0003674,GO:0005488,GO:0043167,GO:0031224,GO:0043168,GO:0098797,GO:0016021,GO:0016020,GO:0055085,GO:0008150,GO:0044699,GO:0098661,GO:0098660,GO:0015698,GO:0044459,GO:0042301,GO:0009987,GO:1902495,GO:1902494,GO:0006817,GO:0006811,GO:0006810,GO:1990351,GO:0034220,GO:0044765,GO:0044763,GO:0005886,GO:0051234,GO:0051179,GO:1902578,GO:0043234,GO:0043190,GO:…	837.8	0.4681	1	12	12	376	39	5.15	unknown	Absence	unknown
309252004	BBIF_1547	regX	E3EML3	234	Two-component response regulator regX	K07776	COG0745	T K	GO:0003674,GO:0019219,GO:0080090,GO:0019222,GO:0031326,GO:0031323,GO:0006139,GO:0090304,GO:0044249,GO:0034641,GO:0006807,GO:0023052,GO:0007165,GO:0034645,GO:0003677,GO:0035556,GO:1901362,GO:0050789,GO:0097659,GO:0032774,GO:1901576,GO:0051716,GO:0044260,GO:0005057,GO:2000112,GO:1901363,GO:0071704,GO:0010467,GO:0065007,GO:1901360,GO:0004871,GO:0010468,GO:0003676,GO:0018130,GO:0044238,GO:0060255,GO:…	672.67	0.6197	1	11	11	234	26.3	5.29	Cytoplasmic	Absence	Cytoplasmic
309252005	BBIF_1548	phoR	E3EML4	451	Phosphate regulon sensor protein	K07768	COG0642	T	GO:0003674,GO:0038023,GO:0035639,GO:0016310,GO:0016772,GO:1901363,GO:0005057,GO:0023052,GO:0007165,GO:0004871,GO:0035556,GO:0000166,GO:0050789,GO:0023014,GO:0001882,GO:0043168,GO:0044267,GO:0051716,GO:0044260,GO:0000155,GO:0000160,GO:0016020,GO:0032549,GO:0043167,GO:0071704,GO:0016740,GO:0065007,GO:0044699,GO:0004673,GO:0004672,GO:0004872,GO:0017076,GO:0005524,GO:0006468,GO:0016301,GO:0044238,GO:…	87.19	0.0665	1	2	2	451	48	4.92	CytoplasmicMembrane	Presence	CytoplasmicMembrane
309252006	BBIF_1549	pfs	E3EML5	235	5'-methylthioadenosine nucleosidase/S-adenosylhomocysteine nucleosidase	K01243	COG0775	F	GO:0003674,GO:0008782,GO:0008477,GO:0016799,GO:0071267,GO:0019752,GO:0071265,GO:0044248,GO:0044249,GO:0009164,GO:0006807,GO:0009067,GO:0044281,GO:0044283,GO:1901566,GO:1901360,GO:1901361,GO:0044712,GO:1901576,GO:0044710,GO:0044711,GO:0019509,GO:0006520,GO:0071704,GO:0044699,GO:0043102,GO:0046483,GO:1901605,GO:1901607,GO:0016787,GO:0009987,GO:0008930,GO:0044238,GO:0000097,GO:0000096,GO:0006725,GO:…	576.34	0.583	1	11	11	235	24.9	4.75	Cytoplasmic	Absence	Cytoplasmic
309252007	BBIF_1550	aroG1	E3EML6	412	3-deoxy-7-phosphoheptulonate synthase	K01626	COG0722	E	GO:0019752,GO:0044249,GO:0006807,GO:0003674,GO:0044281,GO:0044283,GO:1901362,GO:1901360,GO:1901576,GO:0044710,GO:0044711,GO:0016765,GO:0043650,GO:0006520,GO:0071704,GO:0016740,GO:0044699,GO:0008652,GO:0044238,GO:0009423,GO:0009987,GO:0006725,GO:0003824,GO:0009058,GO:0044763,GO:0008152,GO:0019438,GO:0043436,GO:0003849,GO:0009072,GO:0009073,GO:0043648,GO:1901564,GO:1901566,GO:0006082,GO:0046394,GO:…	245.78	0.2209	1	5	6	412	45	6.02	Cytoplasmic	Absence	Cytoplasmic
309252008	BBIF_1551	BBIF_1551	E3EML7	201	transcription regulator ArsR				GO:0006351,GO:0006355,GO:0003677,GO:0003700	366.38	0.6269	1	8	8	201	22.5	5.41	Cytoplasmic	Absence	Cytoplasmic
309252011	BBIF_1554	aroG2	E3EMM0	376	3-deoxy-7-phosphoheptulonate synthase, Phe-sensitive	K01626	COG0722	E	GO:0019752,GO:0044249,GO:0006807,GO:0003674,GO:0044281,GO:0044283,GO:1901362,GO:1901360,GO:1901576,GO:0044710,GO:0044711,GO:0016765,GO:0043650,GO:0006520,GO:0071704,GO:0016740,GO:0044699,GO:0008652,GO:0044238,GO:0009423,GO:0009987,GO:0006725,GO:0003824,GO:0009058,GO:0044763,GO:0008152,GO:0019438,GO:0043436,GO:0003849,GO:0009072,GO:0009073,GO:0043648,GO:1901564,GO:1901566,GO:0006082,GO:0046394,GO:…	502.35	0.4229	1	10	11	376	41	5.34	Cytoplasmic	Absence	Cytoplasmic
309252013	BBIF_1556	pepC2	E3EMM2	451	bleomycin hydrolase	K01372	COG3579	E	GO:0004177,GO:0044238,GO:0003674,GO:0004175,GO:0016787,GO:0019538,GO:0003824,GO:0004197,GO:0008238,GO:0043170,GO:0071704,GO:0070011,GO:0008150,GO:0008152,GO:0006508,GO:0008233,GO:0008234	1977.43	0.8049	1	33	33	451	50.5	5.1	Cytoplasmic	Absence	Cytoplasmic
309252014	BBIF_1557	BBIF_1557	E3EMM3	488	conserved hypothetical protein					1453.75	0.4488	1	21	21	488	53.3	5.01	Cytoplasmic	Absence	Cytoplasmic
309252015	BBIF_1558	pcp	E3EMM4	225	Pyroglutamyl-peptidase I	K01304	COG2039	O	GO:0044238,GO:0003674,GO:0016787,GO:0019538,GO:0003824,GO:0043170,GO:0071704,GO:0070011,GO:0008150,GO:0008152,GO:0006508,GO:0008233,GO:0008234	253.9	0.5067	1	6	6	225	24.6	5.03	Cytoplasmic	Absence	Cytoplasmic
309252016	BBIF_1559	ispD2	E3EMM5	266	4-diphosphocytidyl-2-methyl-D-erythritol synthase	K00991	COG1211	I	GO:0019752,GO:0044249,GO:0019288,GO:0046490,GO:0003674,GO:0044281,GO:0006090,GO:0044699,GO:0016491,GO:1901576,GO:0044710,GO:0044711,GO:0019682,GO:0006796,GO:0071704,GO:0016740,GO:0006644,GO:0009987,GO:0006629,GO:0006721,GO:0006720,GO:0009240,GO:0032787,GO:0003824,GO:0009058,GO:0044763,GO:0008152,GO:0043436,GO:0044255,GO:0090407,GO:0055114,GO:0008610,GO:0044238,GO:0016779,GO:0006081,GO:0006082,GO:…	218.11	0.3195	1	5	5	266	29.6	5.05	Cytoplasmic	Absence	Cytoplasmic
309252017	BBIF_1560	BBIF_1560	E3EMM6	336	conserved hypothetical protein					520.74	0.3125	1	9	9	336	34.7	4.81	Cytoplasmic	Absence	Cytoplasmic
309252018	BBIF_1561	BBIF_1561	E3EMM7	522	peptidase, type U32	K08303	COG0826	O	GO:0044238,GO:0003674,GO:0016787,GO:0019538,GO:0003824,GO:0043170,GO:0071704,GO:0008150,GO:0008152,GO:0006508,GO:0008233	250.18	0.1782	1	6	6	522	57.5	5.26	Cytoplasmic	Absence	Cytoplasmic
309252021	BBIF_1564	BBIF_1564	E3EMN0	293	Oxidoreductase, aldo/keto reductase family				GO:0003824,GO:0003674,GO:0016491	1020.59	0.843	1	14	14	293	32.3	5.25	Cytoplasmic	Absence	Cytoplasmic
309252023	BBIF_1566	nrdI	E3EMN2	190	NrdI protein	K03647	COG1780	E		262.86	0.6737	1	7	7	190	20.4	9.72	Cytoplasmic	Absence	Cytoplasmic
309252024	BBIF_1567	nrdE	E3EMN3	731	Ribonucleoside-diphosphate reductase alpha chain	K00525	COG0209	F	GO:0035639,GO:1901363,GO:1990204,GO:0090304,GO:0044249,GO:0034641,GO:0006807,GO:0003674,GO:0044237,GO:0034645,GO:0005622,GO:0043168,GO:1901360,GO:0001882,GO:0005737,GO:1901576,GO:0016725,GO:0044260,GO:0016728,GO:0043167,GO:0071704,GO:0006260,GO:0001883,GO:0032549,GO:0017076,GO:0016491,GO:0005524,GO:0005971,GO:1902494,GO:0006139,GO:0000166,GO:0009987,GO:0006725,GO:1901265,GO:0036094,GO:0006259,GO:…	1629.39	0.5923	1	29	29	731	81.6	5.39	Cytoplasmic	Absence	Cytoplasmic
309252025	BBIF_1568	nrdF	E3EMN4	330	Ribonucleoside-diphosphate reductase beta chain	K00526	COG0208	F	GO:0009165,GO:0009186,GO:0043169,GO:1990204,GO:0090304,GO:0044249,GO:0034641,GO:0006807,GO:0003674,GO:0044237,GO:0034645,GO:0006259,GO:0005622,GO:1901362,GO:1901360,GO:0016491,GO:0005737,GO:1901576,GO:0044710,GO:0044711,GO:0016725,GO:0044260,GO:0016728,GO:0044444,GO:0043167,GO:0008150,GO:0071704,GO:0006260,GO:0044699,GO:0046872,GO:0005488,GO:0018130,GO:0005971,GO:1902494,GO:0006139,GO:0009987,GO:…	654.89	0.4	1	11	11	330	37.7	4.73	Cytoplasmic	Absence	Cytoplasmic
309252027	BBIF_1570	BBIF_1570	E3EMN6	752	Conserved hypothetical membrane spanning protein				GO:0016020,GO:0016021	339.34	0.133	1	7	7	752	80.2	6.21	CytoplasmicMembrane	Absence	CytoplasmicMembrane
309252028	BBIF_1571	lemA	E3EMN7	190	LemA protein	K03744	COG1704	S	GO:0016020,GO:0016021	521.22	0.6579	1	8	8	190	21	8.37	CytoplasmicMembrane	Presence	CytoplasmicMembrane
309252030	BBIF_1573	pnp	E3EMN9	887	Polyribonucleotide nucleotidyltransferase	K00962	COG1185	J	GO:0006396 GO:0006396,GO:0006402,GO:0090503,GO:0000175,GO:0000287,GO:0003676,GO:0003723,GO:0004654,GO:0016740,GO:0016779,GO:0046872,GO:0005737	3425.26	0.7057	1	50	50	887	98.9	5.06	Cytoplasmic	Absence	Cytoplasmic
309252031	BBIF_1574	rpsO	E3EMP0	89	rpsO SSU ribosomal protein S15P	K02956	COG0184	J	GO:0003676,GO:1901363,GO:0044249,GO:0043229,GO:0043228,GO:0003674,GO:0044237,GO:0034645,GO:0005622,GO:0043226,GO:0005737,GO:0044267,GO:0044260,GO:0030529,GO:0003735,GO:0071704,GO:0010467,GO:0005198,GO:1901576,GO:0009987,GO:0009058,GO:0009059,GO:0008150,GO:0008152,GO:0044238,GO:0032991,GO:0005840,GO:0043232,GO:0019538,GO:0097159,GO:0044464,GO:0005623,GO:0043170,GO:0005575,GO:0044444,GO:0003723,GO:…	476.16	0.6966	1	10	10	89	10.5	9.69	Cytoplasmic	Absence	Cytoplasmic
309252032	BBIF_1575	BBIF_1575	E3EMP1	225	Conserved hypothetical membrane spanning protein				GO:0016787,GO:0003674,GO:0003824	110.72	0.1867	1	2	2	225	24.5	6.06	CytoplasmicMembrane	Absence	CytoplasmicMembrane
309252033	BBIF_1576	BBIF_1576	E3EMP2	1144	beta-N-acetylglucosaminidase	K01197			GO:0044464,GO:0016798,GO:0071944,GO:0003674,GO:1901575,GO:0005618,GO:0016020,GO:0071704,GO:0004563,GO:0022610,GO:0016787,GO:0015929,GO:0030312,GO:0003824,GO:0009405,GO:0008152,GO:0007155,GO:0000272,GO:0009056,GO:0009057,GO:0051704,GO:0044238,GO:0005975,GO:0005976,GO:0004415,GO:0016052,GO:0005623,GO:0043170,GO:0005575,GO:0005576,GO:0004553,GO:0008150	5206.65	0.7316	1	69	69	1144	124.2	5.34	Extracellular	Presence	Cellwall
309252036	BBIF_1579	fas	E3EN51	3133	Type I multifunctional fatty acid synthase	K11533			GO:0006633,GO:0006631,GO:0004312,GO:0019752,GO:0044249,GO:0003674,GO:0044237,GO:0044283,GO:0072330,GO:0044699,GO:0016491,GO:0005737,GO:1901576,GO:0044710,GO:0044711,GO:0016628,GO:0005835,GO:0016627,GO:0071704,GO:0016740,GO:0016746,GO:0016747,GO:0006629,GO:0009987,GO:0032787,GO:0003824,GO:0009058,GO:0044763,GO:0008152,GO:0043436,GO:0044255,GO:0008610,GO:0043234,GO:0044238,GO:0032991,GO:0006082,GO:…	5777.12	0.4957	1	98	99	3133	332.7	5.17	CytoplasmicMembrane	Absence	CytoplasmicMembrane
309252037	BBIF_1580	accD	E3EN52	544	Acetyl-/propionyl-CoA carboxylase beta chain				GO:0006633,GO:0006631,GO:0009317,GO:0003674,GO:0019752,GO:0044249,GO:0016885,GO:0044237,GO:0044283,GO:0072330,GO:0044699,GO:0006629,GO:0005737,GO:1901576,GO:0044710,GO:0044711,GO:0004658,GO:0071704,GO:0016740,GO:0003989,GO:1902494,GO:0009987,GO:0032787,GO:0003824,GO:0009058,GO:0044763,GO:0008152,GO:0043436,GO:0044255,GO:0016874,GO:0008610,GO:0043234,GO:0044238,GO:0032991,GO:0006082,GO:0046394,GO:…	781.31	0.4191	1	13	13	544	58.1	6.62	Cytoplasmic	Absence	Cytoplasmic
309252038	BBIF_1581	accC	E3EN53	636	Acetyl-/propionyl-CoA carboxylase alpha chain	K11263	COG4770	I	GO:0035639,GO:0003674,GO:0005488,GO:0043167,GO:1901363,GO:0001883,GO:0001882,GO:0043168,GO:0043169,GO:0000166,GO:0016879,GO:1901265,GO:0032549,GO:0017076,GO:0046872,GO:0005524,GO:0036094,GO:0003824,GO:0016874,GO:0030554,GO:0097367,GO:0097159,GO:0032559,GO:0032555,GO:0004075,GO:0032550,GO:0032553	2016.34	0.6934	1	33	33	636	69.4	6.02	Cytoplasmic	Absence	Cytoplasmic
309252040	BBIF_1583	BBIF_1583	E3EN55	280	Biotin-(acetil-CoA-carboxilase)-ligase	K03524	COG1654 COG0340	K H	GO:0016879,GO:0044267,GO:0044260,GO:0044238,GO:0019538,GO:0003824,GO:0009987,GO:0044237,GO:0043170,GO:0071704,GO:0043412,GO:0036211,GO:0008150,GO:0006464,GO:0008152,GO:0004077,GO:0003674,GO:0016874,GO:0018271	629.87	0.625	1	9	10	280	29.2	5.34	Cytoplasmic	Absence	Cytoplasmic
309252042	BBIF_1585	BBIF_1585	E3EN57	268	conserved hypothetical protein					211.77	0.2575	1	4	4	268	28.1	5.24	Cytoplasmic	Absence	Cytoplasmic
309252043	BBIF_1586	nucS	E3EN58	233	Conserved hypothetical protein with DUF91 domain	K07503	COG1637	L	GO:0090304,GO:0090305,GO:0034641,GO:0006807,GO:0003674,GO:0044237,GO:0003676,GO:0003677,GO:0043170,GO:1901363,GO:1901360,GO:0005737,GO:0006139,GO:0071704,GO:0016787,GO:0009987,GO:0006725,GO:0016788,GO:0003824,GO:0008150,GO:0008152,GO:0046483,GO:0044238,GO:0004518,GO:0004519,GO:0044464,GO:0005623,GO:0005622,GO:0005575,GO:0097159,GO:0044424,GO:0005488	123.19	0.2618	1	3	3	233	25.7	4.97	Cytoplasmic	Absence	Cytoplasmic
309252044	BBIF_1587	atpC	E3EN59	100	ATP synthase epsilon chain	K02114	COG0355	C	GO:0015986,GO:0046933,GO:0046961,GO:0045261	67.32	0.41	1	2	2	100	10.6	4.98	unknown	Absence	unknown
309252045	BBIF_1588	atpD	E3EN60	494	ATP synthase beta chain	K02112	COG0055	C	GO:0009167,GO:0009165,GO:0009163,GO:0009161,GO:1901362,GO:0042451,GO:1901360,GO:0045261,GO:0044710,GO:0044711,GO:0016020,GO:0000166,GO:0035639,GO:0009199,GO:0009206,GO:0009205,GO:0009201,GO:0046034,GO:0098660,GO:0017076,GO:0046129,GO:0046128,GO:0042455,GO:0046483,GO:0043234,GO:0016818,GO:1901564,GO:1901566,GO:0097367,GO:0045259,GO:0019829,GO:0006163,GO:0022804,GO:0006164,GO:0044424,GO:0044425,GO:…	1938.37	0.8502	1	27	27	494	53.8	4.97	CytoplasmicMembrane	Absence	CytoplasmicMembrane
309252046	BBIF_1589	atpG	E3EN61	312	ATP synthase F1, gamma subunit	K02115	COG0224	C	GO:0009167,GO:0009165,GO:0009163,GO:0009161,GO:1901362,GO:0042451,GO:1901360,GO:0045261,GO:0044710,GO:0044711,GO:0016020,GO:0000166,GO:0035639,GO:0009199,GO:0009206,GO:0009205,GO:0009201,GO:0046034,GO:0098660,GO:0046961,GO:0046129,GO:0046128,GO:0042455,GO:0046483,GO:0043234,GO:0016818,GO:1901564,GO:1901566,GO:0097367,GO:0045259,GO:0019829,GO:0006163,GO:0022804,GO:0006164,GO:0019637,GO:0044425,GO:…	764.78	0.5353	1	12	12	312	34.2	5.96	Cytoplasmic	Absence	Cytoplasmic
309252047	BBIF_1590	atpA	E3EN62	559	ATP synthase alpha chain	K02111	COG0056	C	GO:0009167,GO:0009165,GO:0009163,GO:0009161,GO:1901362,GO:0042451,GO:1901360,GO:0045261,GO:0044710,GO:0044711,GO:0016020,GO:0000166,GO:0035639,GO:0009199,GO:0009206,GO:0009205,GO:0009201,GO:0046034,GO:0098660,GO:0046961,GO:0017076,GO:0046129,GO:0046128,GO:0042455,GO:0046483,GO:0043234,GO:0016818,GO:1901564,GO:1901566,GO:0097367,GO:0045259,GO:0019829,GO:0006163,GO:0022804,GO:0006164,GO:0044424,GO:…	1929.5	0.7066	1	30	30	559	60.5	5.68	Cytoplasmic	Absence	Cytoplasmic
309252048	BBIF_1591	atpH	E3EN63	275	ATP synthase delta chain	K02113	COG0712	C	GO:0006754GO:0006810GO:0006811GO:0015986GO:0015992GO:0042777GO:0046933GO:0046933GO:0005886GO:0005886GO:0005886GO:0016020GO:0016020GO:0045261	1060.62	0.7273	1	14	14	275	30.5	7.69	unknown	Absence	unknown
309252049	BBIF_1592	atpF	E3EN6	176	ATP synthase B chain	K02109	COG0711	C	GO:0006754GO:0006810GO:0006811GO:0015986GO:0015992GO:0042777GO:0015078GO:0046933ComponentGO:0005886GO:0005886GO:0005886GO:0016020GO:0016021GO:0045263GO:0045263	745.33	0.5511	1	10	10	176	19.2	5.69	CytoplasmicMembrane	Absence	CytoplasmicMembrane
309252051	BBIF_1594	atpB	E3EN66	270	ATP synthase A chain	K02108	COG0356	C	GO:0009167,GO:0009165,GO:0009163,GO:0009161,GO:1901362,GO:0042451,GO:1901360,GO:0044710,GO:0044711,GO:0016021,GO:0016020,GO:0009199,GO:0098662,GO:0009206,GO:0009205,GO:0009201,GO:0046034,GO:0098660,GO:0046129,GO:0046128,GO:0042455,GO:0046483,GO:0043234,GO:0016818,GO:1901564,GO:1901566,GO:0045259,GO:0019829,GO:0006163,GO:0006164,GO:0044424,GO:0044425,GO:0015405,GO:0044281,GO:0009152,GO:0009141,GO:…	124.47	0.1185	1	3	3	270	29.8	7.05	CytoplasmicMembrane	Absence	CytoplasmicMembrane
309252052	BBIF_1595	metA	E3EN67	344	Homoserine O-succinyltransferase	K00651	COG1897	E	GO:0003674,GO:0044237,GO:0071266,GO:0019752,GO:0071265,GO:0044249,GO:0006807,GO:0009067,GO:0009066,GO:0044283,GO:0008374,GO:0009069,GO:0019281,GO:0044699,GO:0005737,GO:1901576,GO:0044710,GO:0044711,GO:0008899,GO:0006520,GO:0071704,GO:0016740,GO:0016746,GO:0016747,GO:0016748,GO:1901605,GO:0019279,GO:0009987,GO:0044238,GO:0000097,GO:0000096,GO:0003824,GO:0009058,GO:0044763,GO:0008152,GO:0043436,GO:…	138.8	0.1192	1	3	3	344	39.8	5.74	Cytoplasmic	Absence	Cytoplasmic
309252056	BBIF_1599	glgE	E3EN71	771	Alpha-amylase family protein	K16147	COG0366	G	GO:0003674,GO:0016798,GO:0044249,GO:0009250,GO:0005488,GO:0034645,GO:0016051,GO:0044699,GO:1901576,GO:0044264,GO:0044711,GO:0030979,GO:0030978,GO:0044260,GO:0043167,GO:0071704,GO:0016740,GO:0006073,GO:0016787,GO:0043169,GO:0009987,GO:0000271,GO:0044710,GO:0034637,GO:0009058,GO:0009059,GO:0008150,GO:0008152,GO:0016758,GO:0044723,GO:0044262,GO:0044042,GO:0044238,GO:0033692,GO:0005975,GO:0005976,GO:…	3037.89	0.7549	1	47	47	771	85.5	6.33	Cytoplasmic	Absence	Cytoplasmic
309252057	BBIF_1600	ppa	E3EN72	164	Inorganic pyrophosphatase	K01507	COG0221	C P	GO:0003674,GO:0044237,GO:0005737,GO:0043169,GO:0004427,GO:0000287,GO:0043167,GO:0046872,GO:0016787,GO:0009987,GO:0003824,GO:0008150,GO:0008152,GO:0016818,GO:0044464,GO:0016817,GO:0005623,GO:0005622,GO:0005575,GO:0016462,GO:0006796,GO:0006793,GO:0044424,GO:0005488	768.1	0.8415	1	12	12	164	18.6	4.56	Cytoplasmic	Absence	Cytoplasmic
309252058	BBIF_1601	mntP	E3EN73	195	Conserved hypothetical membrane spanning protein				GO:0044699,GO:0006810,GO:0016021,GO:0016020,GO:0044464,GO:0005623,GO:0005575,GO:0044765,GO:0071944,GO:0008150,GO:1902578,GO:0005886,GO:0006811,GO:0044425,GO:0051234,GO:0051179,GO:0031224	32.27	0.041	1	1	1	195	21.3	7.44	CytoplasmicMembrane	Absence	CytoplasmicMembrane
309252060	BBIF_1603	BBIF_1603	E3EN75	253	putative response regulator				GO:0003674,GO:0019219,GO:0080090,GO:0019222,GO:0031326,GO:0031323,GO:0006139,GO:0090304,GO:0044249,GO:0034641,GO:0006807,GO:0023052,GO:0007165,GO:0034645,GO:0003677,GO:0035556,GO:1901362,GO:0050789,GO:0097659,GO:0032774,GO:1901576,GO:0051716,GO:0044260,GO:0005057,GO:2000112,GO:1901363,GO:0071704,GO:0010467,GO:0065007,GO:1901360,GO:0004871,GO:0010468,GO:0003676,GO:0018130,GO:0044238,GO:0060255,GO:…	388.68	0.3913	1	7	7	253	27.5	5.16	Cytoplasmic	Absence	Cytoplasmic
309252061	BBIF_1604	nth	E3EN76	220	Endonuclease III	K10773	COG0177	L	GO:0003906,GO:0090304,GO:0034641,GO:0006807,GO:0003674,GO:0005488,GO:0003676,GO:0003677,GO:1901363,GO:0044699,GO:0006139,GO:0044710,GO:0051540,GO:0044260,GO:0016829,GO:0004520,GO:0071704,GO:1901360,GO:0016835,GO:0016787,GO:0006284,GO:0006281,GO:0009987,GO:0006725,GO:0051716,GO:0016788,GO:0006974,GO:0003824,GO:0006950,GO:0044763,GO:0008152,GO:0046483,GO:0044238,GO:0051539,GO:0004536,GO:0004519,GO:…	110.08	0.2318	1	3	3	220	24.5	7.81	Cytoplasmic	Absence	Cytoplasmic
309252062	BBIF_1605	BBIF_1605	E3EN77	518	ABC transporter solute-binding protein				GO:0005215,GO:0003674	344.94	0.1988	1	7	7	518	57	5.73	Cellwall	Absence	CytoplasmicMembrane
309252063	BBIF_1606	valS	E3EN78	913	Valyl-tRNA synthetase	K01873	COG0525	J	GO:0080090,GO:0019222,GO:0044281,GO:1901363,GO:1901360,GO:0044710,GO:0004812,GO:0010608,GO:0000166,GO:0006448,GO:0060255,GO:0043436,GO:0046483,GO:1901564,GO:0097367,GO:0019538,GO:0043038,GO:0043039,GO:0044424,GO:0006450,GO:0016787,GO:0006807,GO:0003674,GO:0005488,GO:0002161,GO:0004832,GO:0005622,GO:0050789,GO:1901265,GO:0044267,GO:0044260,GO:0065007,GO:0032549,GO:0017076,GO:0065008,GO:0005524,GO:…	2996.37	0.816	1	62	62	913	102.2	5.59	Cytoplasmic	Absence	Cytoplasmic
309252065	BBIF_1608	tyrA2	E3EN80	142	Chorismate mutase	K04092	COG1605	E	GO:0043648,GO:0044710,GO:0006082,GO:0009987,GO:0019752,GO:0044237,GO:0071704,GO:0044763,GO:0044281,GO:0008152,GO:0043436,GO:0008150,GO:0046417,GO:0044699	370.87	0.5915	1	7	7	142	15.6	5.39	Cytoplasmic	Absence	Cytoplasmic
309252066	BBIF_1609	BBIF_1609	E3EN81	180	transcriptional regulator, AsnC family	K03719	COG1522	K	GO:0032774,GO:0090304,GO:0044249,GO:0034641,GO:0006807,GO:0003674,GO:0005623,GO:0034645,GO:0003677,GO:0043170,GO:1901362,GO:1901363,GO:1901360,GO:1901576,GO:0044260,GO:0043565,GO:0071704,GO:0010467,GO:0097659,GO:0003676,GO:0018130,GO:0001071,GO:0006139,GO:0009987,GO:0006725,GO:0009058,GO:0009059,GO:0008150,GO:0008152,GO:0034654,GO:0046483,GO:0016070,GO:0044238,GO:0044271,GO:0003700,GO:0097159,GO:…	137.71	0.3167	1	4	4	180	19.7	5.14	Cytoplasmic	Absence	Cytoplasmic
309252067	BBIF_1610	aspC2	E3EN82	409	Aspartate aminotransferase	K10907	COG0436	E	GO:0043168,GO:0003674,GO:0004069,GO:0080130,GO:0003824,GO:1901363,GO:0016740,GO:0070546,GO:0043167,GO:0008483,GO:0009058,GO:0008150,GO:0005488,GO:0008152,GO:0097159,GO:0048037,GO:0016769,GO:0030170	130.99	0.132	1	4	4	409	44.5	5.39	Cytoplasmic	Absence	Cytoplasmic
309252068	BBIF_1611	rho	E3EN83	697	Transcription termination factor Rho	K03628	COG1158	J	GO:0006351GO:0006353GO:0006353GO:0006353GO:0006355GO:0000166GO:0003676GO:0003723GO:0003723GO:0003723GO:0004386GO:0004386GO:0005524GO:0005524GO:0005524GO:0008186GO:0016787	1462.01	0.6112	1	25	26	697	76.6	9.29	Cytoplasmic	Absence	Cytoplasmic
309252069	BBIF_1612	BBIF_1612	E3EN84	537	Conserved hypothetical protein				GO:0055114,GO:0016491	1659.07	0.6723	1	29	29	537	61	6.65	Cytoplasmic	Absence	Cytoplasmic
309252070	BBIF_1613	BBIF_1613	E3EN85	104	Conserved hypothetical protein					262.9	0.7019	1	7	7	104	12.4	4.56	unknown	Absence	unknown
309252071	BBIF_1614	BBIF_1614	E3EN86	347	Acetyltransferase (GNAT) family				GO:0008080,GO:0016740,GO:0003824,GO:0016407,GO:0003674,GO:0016747,GO:0016410,GO:0016746	619.59	0.6138	1	12	13	347	38.4	4.79	Cytoplasmic	Absence	Cytoplasmic
309252072	BBIF_1615	gatB	E3EN87	499	glutamyl-tRNA(Gln) amidotransferase, B subunit	K02434	COG0064	J	GO:0016879,GO:0035639,GO:0044249,GO:0003674,GO:0005488,GO:0034645,GO:0000166,GO:1901363,GO:0001883,GO:0001882,GO:0043168,GO:1901576,GO:0044260,GO:0016740,GO:0043167,GO:0071704,GO:0010467,GO:1901265,GO:0032549,GO:0017076,GO:0005524,GO:0044267,GO:0009987,GO:0036094,GO:0003824,GO:0009058,GO:0009059,GO:0008150,GO:0008152,GO:0016874,GO:0044238,GO:0030554,GO:0019538,GO:0097159,GO:0044237,GO:0043170,GO:…	1455.08	0.6373	1	24	25	499	55.1	5.64	Cytoplasmic	Absence	Cytoplasmic
309252073	BBIF_1616	gatA	E3EN88	512	Aspartyl/glutamyl-tRNA(Asn/Gln) amidotransferase subunit A	K02433	COG0154	J	GO:0016879,GO:0035639,GO:0044249,GO:0003674,GO:0005488,GO:0034645,GO:0000166,GO:1901363,GO:0001883,GO:0001882,GO:0043168,GO:1901576,GO:0044260,GO:0016740,GO:0043167,GO:0071704,GO:0010467,GO:1901265,GO:0032549,GO:0017076,GO:0005524,GO:0044267,GO:0009987,GO:0036094,GO:0003824,GO:0009058,GO:0009059,GO:0008150,GO:0008152,GO:0016874,GO:0044238,GO:0050567,GO:0030554,GO:0019538,GO:0097159,GO:0044237,GO:…	1271.12	0.627	1	20	20	512	54.2	5.07	Cytoplasmic	Absence	Cytoplasmic
309252074	BBIF_1617	gatC2	E3EN89	99	Aspartyl/glutamyl-tRNA(Asn/Gln) amidotransferase subunit C	K02435	COG0721	J	GO:0016879,GO:0006450,GO:0080090,GO:0019222,GO:0035639,GO:0031326,GO:0031323,GO:1901363,GO:0044249,GO:0003674,GO:0005488,GO:0034645,GO:0000166,GO:0050789,GO:0032550,GO:0001882,GO:0043168,GO:0044267,GO:0044260,GO:0010608,GO:0051246,GO:0016740,GO:0043167,GO:0071704,GO:0010467,GO:0065007,GO:0001883,GO:0032549,GO:0017076,GO:0065008,GO:0010468,GO:0005524,GO:0050567,GO:0006448,GO:1901576,GO:0060255,GO:…	164.5	0.3535	1	3	3	99	10.7	4.25	Cytoplasmic	Absence	Cytoplasmic
309252078	BBIF_1621	BBIF_1621	E3EN93	294	rRNA methyltransferase SpoU family				GO:0009451,GO:0090304,GO:0034641,GO:0006807,GO:0003674,GO:0005488,GO:0003676,GO:0008168,GO:1901363,GO:1901360,GO:0006139,GO:0044260,GO:0016740,GO:0071704,GO:0010467,GO:0016741,GO:0032259,GO:0009987,GO:0006725,GO:0008173,GO:0043412,GO:0008150,GO:0008152,GO:0001510,GO:0046483,GO:0016070,GO:0044238,GO:0003824,GO:0097159,GO:0044237,GO:0043170,GO:0003723,GO:0043414,GO:0006396	222.36	0.2211	1	4	4	294	32.3	6.07	Cytoplasmic	Absence	Cytoplasmic
309252079	BBIF_1622	BBIF_1622	E3EN94	240	Conserved hypothetical protein					476.21	0.5167	1	8	8	240	25.8	4.59	unknown	Absence	unknown
309252080	BBIF_1623	BBIF_1623	E3EN95	443	protein of unknown function DUF195	K09760	COG1322		GO:0016787,GO:0004518,GO:0004519,GO:0016788,GO:0003824,GO:0003674	411.53	0.2686	1	10	10	443	48.6	5.53	Cytoplasmic	Absence	Cytoplasmic
309252082	BBIF_1625	silP	E3EN97	882	Copper-transporting ATPase	K17686	COG2217	P	GO:0000166,GO:0035639,GO:0016817,GO:0003674,GO:0005488,GO:0016887,GO:0019829,GO:1901363,GO:0031224,GO:0016491,GO:0043168,GO:0042625,GO:0042626,GO:0016820,GO:0046914,GO:0046915,GO:0016021,GO:0016020,GO:0043167,GO:0015399,GO:0001882,GO:0001883,GO:0032549,GO:0017076,GO:0005375,GO:0046872,GO:0005524,GO:0016787,GO:0043169,GO:0005215,GO:0008324,GO:0017111,GO:1901265,GO:0043682,GO:0036094,GO:0003824,GO:…	611.48	0.2132	1	11	11	882	93.6	5.95	CytoplasmicMembrane	Absence	CytoplasmicMembrane
309252083	BBIF_1626	ubiB	E3EN98	621	ubiquinone biosynthesis protein	K03688	COG0661	H T	GO:0035639,GO:0003674,GO:0005488,GO:0000166,GO:1901363,GO:1901265,GO:0001882,GO:0043168,GO:0043167,GO:0016740,GO:0001883,GO:0032549,GO:0017076,GO:0005524,GO:0016301,GO:0004672,GO:0036094,GO:0003824,GO:0030554,GO:0097367,GO:0097159,GO:0016773,GO:0032559,GO:0016772,GO:0032555,GO:0032550,GO:0032553	833.28	0.372	1	13	13	621	68.3	6.51	CytoplasmicMembrane	Absence	CytoplasmicMembrane
309252084	BBIF_1627	BBIF_1627	E3EN99	99	Conserved hypothetical protein					219.1	0.4343	1	4	4	99	10.3	4.74	unknown	Absence	unknown
309252085	BBIF_1628	BBIF_1628	E3ENA0	249	CobB/CobQ domain protein glutamine amidotransferase	K07009	COG3442	R	GO:0009236,GO:0009235,GO:0019752,GO:0044249,GO:0034641,GO:0006807,GO:0003674,GO:0044281,GO:0044283,GO:0009064,GO:1901360,GO:1901576,GO:0044710,GO:0044711,GO:1901362,GO:0006520,GO:0006541,GO:0071704,GO:0016740,GO:0033014,GO:0033013,GO:0044699,GO:1901605,GO:0018130,GO:0006767,GO:0006766,GO:0009987,GO:0006725,GO:0003824,GO:0009058,GO:0009110,GO:0044763,GO:0008152,GO:0019438,GO:0043436,GO:1901564,GO:…	619.84	0.6586	1	12	12	249	27.4	5.49	Cytoplasmic	Absence	Cytoplasmic
309252086	BBIF_1629	murE	E3ENA1	522	UDP-N-acetylmuramoylalanyl-D-glutamate--2, 6-diami nopimelate ligase				GO:0003674,GO:0044238,GO:0042398,GO:1901363,GO:0019752,GO:0004326,GO:0016881,GO:0044249,GO:0034641,GO:0006807,GO:0009108,GO:0044281,GO:0044711,GO:0044283,GO:0043167,GO:1901362,GO:1901566,GO:1901360,GO:0001882,GO:0043168,GO:1901576,GO:0044710,GO:0009396,GO:0006520,GO:0051188,GO:0042558,GO:0042559,GO:0071704,GO:0016879,GO:0044699,GO:0032549,GO:0017076,GO:0046483,GO:1901605,GO:1901607,GO:0018130,GO:…	752.77	0.3333	1	14	14	522	55.8	5.2	Unknown	Absence	Unknown
309252087	BBIF_1630	dnaB	E3ENA2	458	replicative DNA helicase	K02314	COG0305	L	GO:0071103,GO:0003676,GO:0016787,GO:0035639,GO:0090304,GO:0044249,GO:0034641,GO:0006807,GO:0003674,GO:0005488,GO:0034645,GO:0003677,GO:0003678,GO:0000166,GO:1901363,GO:0071840,GO:0001882,GO:0043168,GO:1901576,GO:0044260,GO:0016043,GO:0043167,GO:0071704,GO:0006260,GO:1901360,GO:0032549,GO:0017076,GO:0005524,GO:0032392,GO:0006139,GO:0032508,GO:0009987,GO:0006725,GO:0017111,GO:1901265,GO:0004386,GO:…	522.81	0.3428	1	9	9	458	50.6	5.14	Cytoplasmic	Absence	Cytoplasmic
309252090	BBIF_1633	glnB	E3ENA5	112	Nitrogen regulatory protein P-II	K04751	COG0347	T	GO:0019219,GO:0080090,GO:0019222,GO:0031326,GO:0031323,GO:0090304,GO:0044249,GO:0034641,GO:0006807,GO:0003674,GO:0034645,GO:0098772,GO:0006808,GO:0050789,GO:1901360,GO:0032774,GO:1901576,GO:0044260,GO:1901362,GO:2000112,GO:0071704,GO:0010467,GO:0065007,GO:0097659,GO:0065009,GO:0010468,GO:0018130,GO:0019740,GO:0006139,GO:0060255,GO:0009889,GO:0030234,GO:0050790,GO:0006725,GO:1903506,GO:0050794,GO:…	146.11	0.4732	1	5	5	112	11.7	5.83	CytoplasmicMembrane	Absence	CytoplasmicMembrane
309252091	BBIF_1634	amtP	E3ENA6	432	Ammonium transporter	K03320	COG0004	P	GO:0022891,GO:0022890,GO:0008324,GO:0008519,GO:0005215,GO:0008509,GO:0016020,GO:0015077,GO:0005575,GO:0022857,GO:0022892,GO:0015101,GO:0015103,GO:0015075,GO:0003674	118.98	0.0648	1	2	2	432	44.9	7.08	CytoplasmicMembrane	Absence	CytoplasmicMembrane
309252092	BBIF_1635	ftsY	E3ENA7	413	Cell division protein ftsY	K03110	COG0552	U	GO:0008104,GO:0000166,GO:0044802,GO:0006613,GO:0006612,GO:1901363,GO:0006614,GO:0061024,GO:0071944,GO:0003674,GO:0005623,GO:0051641,GO:0019001,GO:0031226,GO:0043168,GO:0031224,GO:0001882,GO:0005737,GO:0070972,GO:0051649,GO:0070727,GO:0006886,GO:0016020,GO:0032549,GO:0016043,GO:0043167,GO:0008150,GO:0035639,GO:0071840,GO:0071702,GO:0017076,GO:0033036,GO:0044459,GO:0005525,GO:0032561,GO:0016787,GO:…	538.68	0.3656	1	11	11	413	43.6	5.05	CytoplasmicMembrane	Absence	CytoplasmicMembrane
[truncated: 89 more rows]
